# Supplementary material for: A geometrical model for testing bilateral symmetry of bamboo leaf with a simplified Gielis equation
Source: Ecol Evol. 2016 Sep 1;6(19):6798–806. doi: 10.1002/ece3.2407 (PMC5513222; doi:10.1002/ece3.2407)
Supplement: Supplementary file 2 [file ECE3-6-6798-s002.xls]

## Sheet: Sheet1
Species code	x0	y0	θ	l	n	R2	RSS	Sample size	Predicted leaf length (cm)	Real leaf area (cm2)	Predicted area (cm2)
1	0.0577456	0.137317	0.513388	14.6649	0.0404544	0.994059	305.368	2996	14.6677	18.343	18.1705
1	0.178497	0.185825	0.575784	14.1083	0.0510861	0.994096	281.885	2884	14.1243	21.6765	21.5081
1	0.0303915	0.485227	0.428152	12.1808	0.0581948	0.996238	126.746	2705	12.2124	18.5827	18.4268
1	0.102113	0.405109	0.541669	11.3826	0.0600314	0.997143	80.2696	2462	11.418	16.9443	16.6381
1	0.132955	0.343626	0.492126	12.5566	0.055946	0.995093	170.207	2674	12.5822	18.9376	18.771
1	0.126265	0.328339	0.48895	13.5578	0.0558343	0.995835	184.742	2909	13.5851	21.9837	21.8368
1	0.0579293	0.210186	0.502457	12.2943	0.0506051	0.995919	129.678	2577	12.3074	16.23	16.1694
1	0.0225511	0.157001	0.52335	12.3756	0.0458706	0.993738	193.742	2530	12.3821	14.8707	14.7666
1	0.0854197	0.367268	0.515206	11.7952	0.0577884	0.996394	107.967	2536	11.8245	17.4135	17.1489
1	0.0514833	0.221753	0.564964	11.5732	0.0536231	0.995936	107.38	2378	11.5913	15.3723	15.2394
1	0.141909	0.316904	0.553142	13.9136	0.0516674	0.993434	295.844	2845	13.9306	21.3534	21.1715
1	0.0777557	0.333166	0.526015	13.274	0.0574719	0.995699	176.107	2801	13.3059	21.7575	21.591
1	0.0542758	0.268571	0.533721	12.4452	0.0508475	0.994102	190.996	2565	12.4589	16.769	16.6531
1	0.0840327	0.254493	0.583031	12.9052	0.0515956	0.993957	218.154	2613	12.9208	18.2874	18.187
1	0.0827445	0.228586	0.503575	13.0648	0.0476856	0.993917	225.803	2709	13.0739	17.2756	17.1454
1	0.455885	0.518746	0.595344	13.5395	0.0436418	0.991532	354.637	2742	13.5443	17.3402	16.7714
1	0.455885	0.518746	0.595344	13.5395	0.0436418	0.991532	354.637	2742	13.5443	17.3402	16.7714
1	0.236817	0.310605	0.475467	11.8073	0.0456188	0.991725	236.233	2516	11.8132	13.7582	13.3636
1	0.042326	0.30475	0.545351	12.2923	0.0554972	0.996482	117.553	2593	12.3162	18.031	17.8347
1	0.105398	0.216521	0.541406	13.0556	0.0546653	0.996126	151.04	2733	13.0787	19.9013	19.7961
1	0.0880452	0.395445	0.568482	11.7301	0.0614241	0.997471	76.4267	2500	11.7717	18.2943	18.1121
1	0.066572	0.262274	0.555275	12.8419	0.0563737	0.996352	135.56	2681	12.8694	19.9056	19.7946
1	0.0889868	0.244678	0.516541	14.7222	0.0439939	0.995199	257.539	3044	14.7278	20.1918	19.9977
1	0.316299	0.31779	0.568787	13.3434	0.0420996	0.99169	331.766	2719	13.347	16.1192	15.6851
1	0.0485274	0.218718	0.561226	12.5035	0.0492282	0.994076	193.718	2543	12.5145	16.3331	16.2421
1	0.0840327	0.254493	0.583031	12.9052	0.0515956	0.993957	218.154	2613	12.9208	18.2874	18.187
1	0.0682321	0.326041	0.521326	11.1718	0.0576037	0.997384	66.7105	2395	11.199	15.5455	15.3314
1	0.0602566	0.229677	0.581462	13.308	0.0473407	0.994055	226.67	2661	13.3169	17.7507	17.6538
1	0.395998	0.427688	0.586002	14.5874	0.046903	0.991104	462.647	2958	14.5964	21.5757	21.0041
1	0.0232096	0.204765	0.512082	14.662	0.0401182	0.994525	291.202	3033	14.6646	18.2724	18.0054
2	0.183038	0.331412	0.589156	11.4804	0.053229	0.989422	252.269	2289	11.4975	15.1943	14.8785
2	0.175379	0.501607	0.505225	11.3518	0.0604505	0.994162	156.677	2468	11.3885	17.1874	16.6725
2	0.0922476	0.481044	0.485915	10.1702	0.0586001	0.994564	104.732	2223	10.1976	13.3734	12.9418
2	0.273956	0.43062	0.572129	11.5959	0.0587037	0.992307	200.125	2385	11.6276	17.371	16.8567
2	0.214734	0.255511	0.866777	10.2304	0.0558131	0.992639	85.234	1323	10.251	12.6668	12.4286
2	0.111255	0.482055	0.416282	9.28101	0.0615772	0.99529	69.6158	2075	9.31438	11.6488	11.3691
2	0.211664	0.198277	0.85601	11.579	0.0494061	0.989048	253.259	2150	11.5894	14.2732	13.9823
2	0.155715	0.307079	0.616481	10.8845	0.0511295	0.989781	201.502	2123	10.8968	13.0984	12.8132
2	0.0838201	0.511532	0.403409	10.8675	0.051488	0.993147	156.196	2394	10.8805	13.3715	12.8685
2	0.147737	0.436338	0.508461	10.745	0.058765	0.993857	134.178	2299	10.7745	14.9131	14.4897
2	0.102909	0.289745	0.533791	9.29044	0.0553405	0.990508	121.78	1901	9.30815	10.4104	10.1568
2	0.21163	0.23703	0.790371	10.4495	0.0533692	0.991449	154.512	1980	10.4653	12.6667	12.3611
2	0.153106	0.302912	0.614695	9.67516	0.0553859	0.993294	99.4063	1937	9.6937	11.3401	11.0251
2	0.119028	0.375157	0.485575	11.1419	0.0540898	0.992001	185.675	2354	11.1603	14.6135	14.2559
2	0.173967	0.236082	0.673589	11.0549	0.0524076	0.99365	136.137	2137	11.0698	13.7348	13.5694
2	0.122457	0.35971	0.506856	9.75197	0.0595441	0.993808	102.986	2096	9.78089	12.369	12.1057
2	0.26242	0.43173	0.637489	11.146	0.0565995	0.993349	159.989	2257	11.1704	15.4473	14.9754
2	0.0772166	0.327367	0.556742	10.1786	0.0529644	0.99344	117.513	2101	10.1932	11.9304	11.6335
2	0.216544	0.401683	0.637332	11.1293	0.0595012	0.992984	161.108	2235	11.1621	16.2105	15.7544
2	0.177988	0.406138	0.568476	11.0952	0.0559862	0.993292	157.098	2300	11.1179	15.2535	14.6672
2	0.209041	0.3641	0.593493	10.4344	0.0569481	0.991033	161.716	2091	10.4582	13.5261	13.2112
2	0.111254	0.482052	0.416283	9.281	0.0615774	0.99529	69.6158	2075	9.31436	11.6488	11.3691
2	0.209364	0.332405	0.557882	10.2091	0.0587841	0.99289	127.428	2114	10.2372	13.4036	13.0851
2	0.264242	0.464704	0.570466	10.2409	0.0579524	0.992535	136.057	2121	10.2668	13.3495	12.9666
2	0.2201	0.32168	0.671769	9.22334	0.0612578	0.994377	75.42	1850	9.25554	11.4542	11.1653
2	0.126804	0.274695	0.627216	9.42969	0.0581746	0.991631	113.751	1883	9.45408	11.2001	11.039
2	0.331884	0.366468	0.770748	10.5305	0.0637235	0.995302	101.988	2137	10.5763	15.6605	15.1895
2	0.196863	0.46953	0.520361	10.0304	0.0586791	0.993737	120.983	2202	10.0577	13.1628	12.6068
2	0.16931	0.14391	0.750097	10.2102	0.0499834	0.991955	133.711	1905	10.2201	11.1626	11.0066
2	0.161648	0.388427	0.49803	9.48228	0.0587754	0.993606	101.871	2074	9.50834	11.6399	11.2865
3	0.0767869	0.191792	0.545027	5.33443	0.0572651	0.994063	15.9166	1126	5.34698	3.59849	3.47348
3	0.0367977	0.131202	0.532175	5.03271	0.0541088	0.996302	8.52236	1069	5.04103	2.96989	2.90967
3	0.0191702	0.190101	0.548406	5.23105	0.0551414	0.995533	12.0102	1119	5.2408	3.26777	3.20767
3	0.0242898	0.147381	0.466667	5.77818	0.0439612	0.993661	20.8948	1225	5.78036	3.16703	3.07806
3	0.0661758	0.188058	0.534487	5.02096	0.0624672	0.994321	13.3244	1087	5.04052	3.45454	3.37946
3	0.0900488	0.209428	0.619705	4.7285	0.0644768	0.994527	10.4922	982	4.75039	3.18136	3.1019
3	0.0426789	0.23618	0.462416	5.55406	0.0575413	0.996247	12.8308	1250	5.56752	3.8703	3.78489
3	0.0439487	0.149991	0.583755	5.70697	0.0537921	0.995365	14.7672	1172	5.71605	3.79876	3.71817
3	0.0327355	0.170196	0.628909	6.20019	0.0475947	0.992575	27.957	1206	6.20445	3.94379	3.85367
3	0.0254549	0.122753	0.598326	5.22986	0.0503951	0.995661	10.3371	1049	5.23526	2.97903	2.91306
3	0.0257499	0.13212	0.613014	5.26249	0.0480354	0.9947	12.7007	1045	5.26636	2.87563	2.80337
3	0.0333372	0.128642	0.468356	5.57783	0.0456364	0.993671	18.4015	1174	5.58064	3.03684	2.98353
3	0.0609591	0.17315	0.495553	5.1463	0.0556161	0.99515	11.4443	1094	5.15642	3.20336	3.13317
3	0.0175974	0.123185	0.547806	5.16399	0.049036	0.995855	9.46423	1055	5.16839	2.80475	2.75898
3	0.020219	0.184353	0.539413	4.99184	0.0552415	0.995437	10.1524	1056	5.00125	3.00867	2.92668
3	0.0946632	0.260536	0.50197	4.64851	0.0634841	0.995086	9.5572	1033	4.6683	3.04102	2.9478
3	0.0828116	0.187548	0.596119	5.63351	0.0532749	0.992693	21.5847	1140	5.64194	3.71897	3.58593
3	0.0551154	0.216124	0.477352	5.37243	0.055192	0.994637	14.7539	1158	5.38251	3.47414	3.38672
3	0.139481	0.19194	0.510633	4.76903	0.0620159	0.995245	10.4722	1075	4.78687	3.11367	3.02501
3	0.0558725	0.157914	0.545838	4.60981	0.0620386	0.994743	9.85313	1004	4.62709	2.8959	2.82751
3	0.0856655	0.164279	0.612013	5.13313	0.0605001	0.995127	12.0372	1074	5.14982	3.50495	3.41212
3	0.0480874	0.131301	0.521516	5.30949	0.0517981	0.995031	12.9873	1118	5.31608	3.13744	3.09134
3	0.0259763	0.145851	0.533538	5.22475	0.0523589	0.993499	15.4138	1077	5.23172	3.07427	3.02795
3	0.102016	0.226101	0.542136	4.42758	0.0672207	0.994754	8.43492	961	4.45311	2.93152	2.8459
3	0.0441037	0.122552	0.549916	5.03078	0.0506534	0.995249	10.2931	1040	5.03615	2.76315	2.71017
3	0.165905	0.234182	0.490079	4.53825	0.0614921	0.995663	7.97096	1011	4.55443	2.74828	2.71432
3	0.0434127	0.153345	0.564659	5.51678	0.0510663	0.993208	19.2904	1135	5.523	3.38825	3.28732
3	0.0511357	0.214456	0.493738	4.91643	0.0581574	0.993489	13.7565	1061	4.92912	3.10548	2.99983
3	0.0205933	0.227105	0.4971	4.67454	0.0602144	0.994201	11.6202	1040	4.68933	2.9033	2.81528
3	0.0194644	0.18321	0.559692	4.8505	0.055842	0.994489	10.9671	1009	4.86028	2.84242	2.79544
3	0.0444567	0.144058	0.507275	4.97038	0.0527654	0.993759	13.2631	1051	4.97736	2.81453	2.76297
4	0.176514	0.14869	0.816722	2.75779	0.0960475	0.997463	1.13856	631	2.83251	1.66221	1.64711
4	0.0233537	0.14581	0.535262	2.75576	0.070759	0.99656	1.40567	609	2.77633	1.1863	1.16617
4	0.239462	0.0788199	1.13402	3.00407	0.085929	0.99728	1.50218	708	3.05729	1.74472	1.72078
4	0.14391	0.093118	0.901991	2.99819	0.0725564	0.996259	1.92302	634	3.02345	1.45238	1.41902
4	0.0439439	0.117468	0.651671	2.81939	0.071448	0.997279	1.14203	593	2.84145	1.25281	1.23372
4	0.169336	0.0970192	0.965053	2.79367	0.0742658	0.991918	3.57217	616	2.81994	1.31486	1.26411
4	0.0846174	0.192845	0.648772	2.47232	0.0868841	0.994369	1.8275	560	2.51811	1.20379	1.1802
4	0.134409	0.176237	0.743582	2.55068	0.095803	0.995938	1.41739	580	2.61916	1.41881	1.40487
4	0.0578625	0.0720038	0.842831	2.60042	0.062737	0.995669	1.42342	532	2.61079	0.934092	0.910725
4	0.144015	0.104457	0.903581	2.63799	0.0833442	0.995678	1.59616	578	2.67923	1.30333	1.28195
4	0.224343	0.125573	0.963184	2.97989	0.0886501	0.995638	2.46896	684	3.03964	1.78173	1.7542
4	0.0794208	0.149596	0.607317	2.58051	0.0816285	0.99764	0.811587	570	2.61748	1.21321	1.19834
4	0.0576962	0.0926837	0.623972	2.61661	0.0665659	0.996362	1.2212	553	2.63096	1.00851	0.983395
4	0.12573	0.139095	0.63619	2.48409	0.0697253	0.992016	2.38178	532	2.50133	0.97458	0.932392
4	0.0870489	0.099307	0.829082	2.80317	0.069416	0.99631	1.54496	582	2.82219	1.20766	1.18153
4	0.222879	0.106632	1.03414	2.43103	0.0978003	0.995486	1.39526	578	2.5013	1.32425	1.30699
4	0.113811	0.135946	0.70894	2.59191	0.0875916	0.997066	1.05804	579	2.64148	1.32597	1.30914
4	0.154075	0.12559	0.812305	2.77866	0.0868652	0.996525	1.50253	610	2.83007	1.51089	1.49042
4	0.0883082	0.133973	0.661516	2.32022	0.0701595	0.992762	1.85699	505	2.33682	0.856236	0.81899
4	0.130639	0.134673	0.755778	2.37294	0.0760252	0.989389	3.09255	528	2.3978	0.97848	0.935998
4	0.161703	0.0923815	0.971056	2.56714	0.0834794	0.995547	1.52258	573	2.60754	1.23775	1.21623
4	0.0885952	0.04455	0.823759	2.30847	0.0653578	0.994956	1.16348	473	2.31996	0.771137	0.750301
4	0.0732223	0.161327	0.678499	3.03209	0.0761861	0.997154	1.4964	641	3.06417	1.55317	1.53181
4	0.122765	0.143321	0.823999	2.53398	0.0874508	0.997006	0.997967	561	2.58214	1.26706	1.24899
4	0.0340283	0.110942	0.712634	3.06598	0.0672263	0.996956	1.56685	623	3.08367	1.38376	1.36478
4	0.145737	0.0892015	0.921027	2.90663	0.0772048	0.997193	1.36612	632	2.93927	1.45517	1.4286
4	0.147862	0.0794198	0.932753	2.59292	0.0820149	0.995624	1.56735	577	2.63082	1.23489	1.21633
4	0.195143	0.127349	0.941322	2.68929	0.0945996	0.996877	1.27316	616	2.75824	1.55328	1.53909
4	0.0591431	0.107119	0.750751	2.47263	0.067127	0.996215	1.04232	502	2.48678	0.908617	0.886221
4	0.087482	0.109297	0.790193	2.52108	0.0717486	0.992678	2.33046	535	2.5412	1.02106	0.991024
5	0.103444	0.0744542	0.627712	6.47496	0.0581997	0.99853	6.53021	1287	6.49175	5.23089	5.20729
5	0.127332	0.0570713	0.689805	5.88407	0.0548004	0.997879	8.08278	1200	5.89461	4.0823	4.03168
5	0.156003	0.0685417	0.581532	6.81411	0.0443658	0.996751	18.3528	1407	6.81687	4.4077	4.32214
5	0.099008	0.106259	0.539303	6.83543	0.053531	0.998254	10.6393	1468	6.84598	5.33773	5.30636
5	0.035352	0.119587	0.71586	5.97075	0.0543701	0.997056	11.7535	1207	5.98092	4.16713	4.11653
5	0.105364	0.171391	0.455599	5.98095	0.0511679	0.997649	9.51488	1318	5.9878	3.90954	3.87196
5	0.159457	0.0846338	0.733618	6.2596	0.0468669	0.995945	19.0194	1258	6.26345	3.90588	3.86444
5	0.085569	0.0861365	0.527642	6.03863	0.0543349	0.996582	15.8177	1348	6.04888	4.23818	4.20774
5	0.0908378	0.141946	0.448918	6.79973	0.0431403	0.997949	11.821	1478	6.80194	4.20908	4.179
5	0.105119	0.205135	0.476304	5.83694	0.0491611	0.997785	8.78904	1300	5.842	3.57826	3.53443
5	0.0479689	0.122952	0.723661	5.85887	0.0555542	0.997508	9.72284	1201	5.87031	4.08965	4.05605
5	0.172921	0.0577813	0.564167	5.94029	0.0440623	0.995333	17.0906	1224	5.94257	3.32104	3.26107
5	0.112314	0.152992	0.515817	5.83556	0.0562866	0.998607	5.12375	1257	5.84792	4.11923	4.08065
5	0.199752	0.0484955	0.614786	5.86817	0.0445519	0.997258	9.8561	1193	5.87062	3.27435	3.21959
5	0.209264	0.0780989	0.522148	7.2691	0.0491665	0.99665	22.1794	1523	7.27541	5.58611	5.48229
5	0.108841	0.0496156	0.58828	6.22781	0.048074	0.99849	6.45523	1277	6.23242	3.96218	3.92952
5	0.137004	0.121077	0.514462	6.5479	0.0547782	0.997568	13.4672	1439	6.55961	5.05095	4.99054
5	0.0365663	0.18067	0.512503	6.02262	0.0493025	0.997428	10.6297	1302	6.02795	3.83857	3.77435
5	0.108841	0.0496156	0.58828	6.22781	0.048074	0.99849	6.45523	1277	6.23242	3.96218	3.92952
5	0.0958303	0.0669459	0.646107	6.28548	0.0502828	0.997698	10.5208	1284	6.29186	4.24752	4.19776
5	0.0671399	0.180472	0.599515	6.9309	0.0495841	0.997478	14.2448	1399	6.93728	5.11187	5.0289
5	0.0512201	0.0949854	0.516395	5.7978	0.054212	0.998269	6.48324	1261	5.80751	3.89672	3.86946
5	0.0766948	0.260982	0.784036	6.03554	0.0553629	0.997037	13.0671	1249	6.04708	4.35975	4.2885
5	0.0518417	0.110336	0.597319	6.85498	0.0460751	0.996986	16.7839	1390	6.85868	4.59767	4.55192
5	0.112602	0.101116	0.525489	6.09767	0.0563637	0.99823	6.99347	1282	6.11069	4.48687	4.46199
5	0.0821303	0.160665	0.533836	6.20503	0.0569678	0.997767	9.78493	1325	6.21918	4.72475	4.6736
5	0.163377	0.087173	0.728006	5.71793	0.055578	0.99842	5.16084	1133	5.72912	3.9109	3.86502
5	0.252395	0.0646182	0.668563	6.26526	0.0564963	0.99586	20.1541	1322	6.27883	4.81424	4.72251
5	0.0983294	0.175723	0.581992	7.0056	0.0544055	0.997841	12.7352	1436	7.01759	5.74087	5.67109
5	0.174633	0.146704	0.495465	5.99891	0.0570285	0.996784	14.7658	1363	6.01268	4.42077	4.37326
5	0.0666314	0.0445103	0.854181	6.48342	0.0526767	0.998044	9.79916	1301	6.49242	4.71612	4.69273
5	0.123953	0.0444723	0.803279	5.35809	0.0577643	0.998086	5.23486	1065	5.37138	3.56736	3.53716
5	0.0390996	0.216011	0.718158	5.39064	0.063581	0.995888	13.6384	1157	5.41378	4.00922	3.97071
6	0.361236	0.201853	0.54671	13.3097	0.0560781	0.997169	144.531	2986	13.3372	21.2621	21.1433
6	0.347211	0.320162	0.555126	13.9474	0.0603456	0.997168	164.342	3130	13.9921	25.3003	25.1216
6	0.449492	0.386416	0.512436	13.9352	0.0544958	0.996866	185.524	3182	13.9593	22.5987	22.4786
6	0.267583	0.212628	0.517191	13.5038	0.054069	0.997587	127.233	3036	13.526	20.9444	20.9321
6	0.670283	0.591349	0.671465	13.4686	0.0467538	0.995678	213.326	2837	13.4767	18.0011	17.8456
6	0.59442	0.290172	0.574588	13.2811	0.0562352	0.995523	228.087	2963	13.309	21.1081	21.1156
6	0.706816	0.322329	0.396025	12.802	0.0598396	0.997	145.563	3099	12.841	21.081	20.9737
6	0.473463	0.20522	0.487448	12.5096	0.0544638	0.996662	139.596	2851	12.5312	18.2246	18.1034
6	0.29491	0.397167	0.545117	13.1207	0.064247	0.99621	167.502	2877	13.1802	23.949	23.7907
6	0.468352	0.513103	0.578901	12.3157	0.0603833	0.996279	156.508	2801	12.3554	19.728	19.6009
6	0.170608	0.302896	0.463658	12.1471	0.0586721	0.995765	173.631	2860	12.1802	18.521	18.4866
6	0.573453	0.203122	0.525952	13.9655	0.0577894	0.99741	145.071	3116	14.0002	24.2887	24.0407
6	0.464855	0.259564	0.478427	14.4559	0.0568826	0.997167	187.494	3333	14.4886	25.3533	25.3255
6	0.468621	0.190414	0.517083	11.5837	0.0538923	0.996209	134.455	2666	11.6023	15.3648	15.3487
6	0.878537	0.4399	0.493173	13.439	0.0470936	0.995442	249.542	3123	13.4475	18.0494	17.9035
6	0.470764	0.249131	0.505428	13.0004	0.0524849	0.996451	166.985	2941	13.018	18.8804	18.795
6	0.291952	0.290056	0.504289	13.0084	0.0581739	0.997457	123.956	2983	13.0421	21.0199	21.0078
6	0.363341	0.225276	0.595946	12.3048	0.0614582	0.99684	131.15	2755	12.3486	19.9945	19.9424
6	0.339088	0.156489	0.502716	13.2057	0.0496656	0.997705	112.788	2980	13.218	18.427	18.2883
6	0.481165	0.278872	0.484987	13.8896	0.0582908	0.997148	174.443	3248	13.9259	24.175	24.0018
6	0.44969	0.437496	0.547878	13.1379	0.0554668	0.996384	172.257	2924	13.1633	20.4737	20.3608
6	0.428696	0.19261	0.630095	13.7334	0.058062	0.997748	123.006	2979	13.7686	23.392	23.3663
6	0.549667	0.265621	0.587636	13.3151	0.0519808	0.996306	167.073	2823	13.332	19.6399	19.5144
6	0.454812	0.399626	0.495001	12.8888	0.0572329	0.996128	178.465	2952	12.919	20.4366	20.2651
6	0.259094	0.40766	0.511574	13.0016	0.0671808	0.996939	152.28	3036	13.0763	24.5136	24.5244
6	0.333739	0.142434	0.548182	13.5548	0.0531013	0.99815	93.6034	2967	13.5747	20.7923	20.6881
6	0.487207	0.407585	0.523792	14.5808	0.0672447	0.996636	243.451	3418	14.665	30.7096	30.8757
6	0.263613	0.230667	0.600883	14.0667	0.0594835	0.997351	153.681	3066	14.1082	25.3121	25.1602
6	0.346009	0.400668	0.516243	12.5303	0.0629463	0.997431	111.811	2884	12.5812	21.2888	21.2222
6	0.384144	0.241459	0.596703	13.5394	0.0660356	0.995634	246.498	3087	13.6106	26.1151	26.1014
7	0.121314	0.117352	0.697528	11.5914	0.0351705	0.997561	68.2308	2263	11.592	9.84235	9.80962
7	0.22877	0.461366	0.54496	12.7263	0.049967	0.99247	353.507	2899	12.7387	17.6135	17.0941
7	0.299787	0.110719	0.58672	12.658	0.0387523	0.996671	126.965	2643	12.6596	13.2678	12.9423
7	0.18189	0.373142	0.536306	11.8267	0.0502892	0.992668	279.163	2710	11.8388	15.1668	14.8638
7	0.320868	0.139749	0.530664	11.9888	0.0506746	0.991327	342.847	2765	12.0016	15.8849	15.3982
7	0.220799	0.0918283	0.840238	13.4834	0.0380733	0.997272	126.671	2661	13.4849	14.5516	14.4166
7	0.235045	0.307561	0.433474	11.7552	0.043722	0.994373	195.397	2710	11.7595	12.9001	12.6668
7	0.21015	0.371462	0.480458	11.5827	0.042301	0.991867	278.05	2655	11.5859	12.2916	11.8781
7	0.264479	0.0544752	0.590156	12.5718	0.041773	0.993574	247.771	2655	12.5749	14.0858	13.8101
7	0.0152864	0.416737	0.436229	11.9082	0.0472391	0.993634	219.052	2701	11.9159	14.5198	14.1031
7	0.251008	0.463704	0.390617	12.4893	0.0449434	0.993907	260.825	2945	12.4949	15.2129	14.7188
7	0.24199	0.287565	0.411311	10.6523	0.0447469	0.997281	63.1609	2388	10.6569	10.8494	10.658
7	0.319734	0.145706	0.549155	12.0788	0.0480678	0.996028	99.2625	1785	12.0878	15.0129	14.7795
7	0.606887	0.169294	0.453416	13.5365	0.0483553	0.994715	296.134	3186	13.5469	19.1978	18.6793
7	0.355784	0.181389	0.479176	12.198	0.0397362	0.995331	148.299	2599	12.1999	12.783	12.3379
7	0.337348	0.171489	0.424169	11.7352	0.0406058	0.996461	119.437	2692	11.7375	11.9877	11.6812
7	0.102531	0.354462	0.564315	10.7573	0.0516729	0.992372	142.288	1610	10.7704	12.8418	12.6569
7	0.0744532	0.329386	0.375888	11.6089	0.0420384	0.996186	113.367	2608	11.6119	12.0943	11.8541
7	0.405162	0.22929	0.449139	11.3426	0.0497053	0.993902	206.987	2696	11.3532	13.8835	13.5034
7	0.036271	0.324363	0.812348	11.9817	0.0510875	0.99654	113.974	2427	11.9953	15.9227	15.5133
7	0.36967	0.202349	0.438273	10.9152	0.0523803	0.992608	234.171	2651	10.9298	13.5705	13.2212
7	0.397097	0.181525	0.463333	12.7458	0.041704	0.992578	338.133	2948	12.749	14.7099	14.1706
7	0.295902	0.0564676	0.720499	11.7571	0.0525432	0.996176	117.822	2393	11.7731	15.8028	15.3901
7	0.38767	0.278683	0.336156	11.0002	0.0329087	0.998638	36.274	2538	11.0005	8.35984	8.24523
7	0.244041	0.288243	0.260826	10.394	0.0444031	0.993501	171.073	2578	10.3982	10.3862	10.0654
7	0.410707	0.16546	0.315281	13.2492	0.036807	0.993916	322.259	3209	13.2503	13.7591	13.4377
7	0.416997	0.127625	0.581082	12.0576	0.0419451	0.994803	190.149	2620	12.0607	12.9944	12.7585
7	0.204132	0.367183	0.37986	12.1912	0.045816	0.996753	115.594	2775	12.1975	14.5954	14.3118
7	0.397892	0.15755	0.534407	10.0418	0.0601091	0.994564	122.28	2300	10.0733	13.1196	12.9673
7	0.342415	0.451922	0.525209	12.9304	0.0481165	0.995413	207.765	2886	12.94	17.4689	16.9549
8	0.384705	0.379683	0.777531	15.6258	0.042235	0.992401	494.295	2993	15.6301	22.1904	21.5825
8	0.114115	0.0574708	0.761671	16.6106	0.042566	0.993395	498.083	3124	16.6155	24.7292	24.5894
8	0.0515213	0.241276	0.717371	15.0431	0.0453772	0.995961	241.005	2937	15.0503	21.7626	21.5707
8	0.154925	0.259881	0.844475	14.8656	0.0466552	0.995533	262.928	2920	14.8744	21.9207	21.6911
8	0.261178	0.197367	0.526827	14.4826	0.0510793	0.994492	321.8	3138	14.499	22.8264	22.6612
8	0.490354	0.265068	0.59239	14.8376	0.0479601	0.99235	445.871	3065	14.8484	22.8416	22.2487
8	0.394257	0.250378	0.533083	14.9895	0.0458478	0.994391	353.139	3203	14.9973	22.0107	21.6516
8	0.236936	0.298105	0.542508	15.2829	0.0457873	0.995272	308.561	3227	15.2908	22.7284	22.4763
8	0.0637857	0.199306	0.945592	15.5098	0.0446326	0.994748	327.816	3075	15.5164	22.7861	22.5339
8	0.235073	0.0686742	0.888376	15.2857	0.0541131	0.997038	195.78	3103	15.311	26.9887	26.8439
8	0.290908	0.288279	0.515104	16.4148	0.0491659	0.994281	479.917	3547	16.429	28.1551	27.9553
8	0.0165399	0.156456	0.521585	15.1552	0.0437165	0.995807	274.596	3244	15.1607	21.268	21.0508
8	0.0378016	0.150769	0.791901	13.9511	0.048253	0.997358	115.466	2626	13.9617	19.9492	19.7966
8	0.469444	0.395445	0.664417	13.7404	0.0473069	0.992436	368.32	2809	13.7494	19.4441	18.8053
8	0.182188	0.237884	0.61288	16.6265	0.0438447	0.995797	340.937	3365	16.6327	25.6784	25.4147
8	0.052024	0.103318	0.737097	16.5381	0.0447347	0.997195	206.684	3123	16.5453	25.8622	25.6827
8	0.243202	0.327754	0.906168	16.5676	0.0458776	0.993487	525.108	3302	16.5762	26.8838	26.4686
8	0.0513516	0.0385321	0.769423	14.6826	0.043845	0.998356	90.6918	2827	14.688	19.9511	19.8194
8	0.209189	0.117789	0.60244	15.3309	0.0454338	0.996133	248.923	3133	15.3383	22.6662	22.4335
8	0.215282	0.109183	0.536586	14.6218	0.0442618	0.996746	188.709	3101	14.6276	20.0732	19.8522
8	0.449319	0.263835	0.547912	16.1945	0.0402766	0.99506	393.37	3434	16.1974	22.4905	22.0565
8	0.228748	0.180004	0.917405	15.1512	0.0453937	0.99488	305.401	3002	15.1586	22.1361	21.8905
8	0.250306	0.302109	0.43723	14.7548	0.047579	0.993525	422.013	3343	14.765	22.0435	21.8164
8	0.225407	0.122786	0.643548	13.7911	0.0478075	0.994546	240.974	2730	13.8009	19.3206	19.1564
8	0.546342	0.405235	0.747431	15.1816	0.0444664	0.992624	445.538	2941	15.1878	22.126	21.5056
8	0.0663406	0.147378	0.714269	15.3559	0.0463702	0.99427	334.003	2913	15.3646	23.0771	22.9964
8	0.246025	0.218386	1.01191	15.3332	0.0554548	0.996458	220.215	3172	15.3628	27.9226	27.7274
8	0.321351	0.172416	1.04451	15.5215	0.059452	0.997379	191.915	3396	15.5671	30.6978	30.616
8	0.116295	0.250266	0.611355	15.418	0.045612	0.996087	264.244	3176	15.4258	23.0059	22.7831
8	0.317513	0.173558	0.476779	16.741	0.0419997	0.995512	394.858	3636	16.7454	24.9421	24.6283
9	0.0146422	0.161488	0.614848	8.57561	0.0378067	0.994038	75.3728	1801	8.5765	5.90626	5.7891
9	0.329169	0.471513	0.341359	8.52249	0.0357799	0.98529	234.725	2150	8.52302	5.81849	5.39856
9	0.209028	0.324942	0.638623	8.95212	0.0324703	0.996476	41.9336	1749	8.95232	5.52031	5.38537
9	0.188	0.0566471	0.505727	7.4075	0.037603	0.99325	61.1257	1686	7.40824	4.38992	4.29513
9	0.121837	0.297268	0.465731	8.33455	0.0345524	0.992987	89.0553	1909	8.33492	5.17857	4.979
9	0.291119	0.0863357	0.652903	8.3308	0.0359688	0.989208	137.153	1783	8.33135	5.35306	5.18679
9	0.210526	0.31022	0.430681	6.86593	0.0379991	0.990515	72.2429	1638	6.86668	3.94704	3.73062
9	0.251388	0.0771695	0.552834	7.72193	0.033524	0.994347	55.235	1701	7.72218	4.29971	4.14192
9	0.217492	0.294109	0.461728	6.47471	0.0405698	0.990893	57.0691	1522	6.47598	3.73669	3.55258
9	0.194424	0.242313	0.525117	7.25367	0.0304048	0.993099	55.2418	1602	7.25375	3.43396	3.30316
9	0.251784	0.0841542	0.481279	7.74686	0.0320675	0.996058	37.9473	1733	7.74701	4.07338	3.98105
9	0.162603	0.246749	0.516252	7.93399	0.0313203	0.992263	59.0711	1584	7.93412	4.18679	4.07498
9	0.328899	0.0429141	0.661439	7.9395	0.0370014	0.990959	96.8179	1683	7.94018	5.11539	4.85194
9	0.39358	0.0681966	0.589027	8.46807	0.0332919	0.991105	119.061	1871	8.46833	5.2376	4.94524
9	0.369612	0.0753531	0.579804	7.27345	0.0488404	0.99445	46.3442	1617	7.27948	5.61857	5.4503
9	0.348342	0.0808339	0.527908	7.74735	0.0325304	0.994945	47.0445	1694	7.74753	4.20072	4.04112
9	0.0496832	0.234792	0.616044	6.89674	0.0449713	0.996774	19.9736	1427	6.89984	4.57452	4.49125
9	0.227392	0.0687619	0.88265	8.23699	0.0362932	0.99558	25.6113	1025	8.23758	5.26276	5.11825
9	0.157522	0.364957	0.582223	7.15112	0.0333362	0.990911	71.9275	1566	7.15134	3.69658	3.53156
9	0.250912	0.0347669	0.546952	8.5062	0.0335379	0.991135	119.77	1901	8.50648	5.25676	5.02815
9	0.104595	0.0907476	0.440019	7.14435	0.0332006	0.994798	36.843	1580	7.14456	3.5303	3.50999
9	0.42124	0.0970393	0.404024	8.74338	0.036583	0.996356	48.5902	1986	8.74405	5.95084	5.81489
9	0.0609779	0.180049	0.417681	7.69456	0.0321181	0.995919	37.9172	1742	7.69472	4.03174	3.9339
9	0.363094	0.0930524	0.527026	7.60712	0.0336224	0.991972	79.9453	1735	7.60737	4.18003	4.03191
9	0.130186	0.134379	0.482916	7.96655	0.0313988	0.995321	45.5834	1739	7.96667	4.15193	4.11916
9	0.102946	0.240215	0.825237	7.30346	0.053728	0.994945	27.3357	1018	7.315	6.15692	6.08168
9	0.237796	0.0854462	0.433421	7.4607	0.034268	0.995723	33.6744	1650	7.46101	4.06524	3.95555
9	0.291282	0.0883968	0.511986	7.10789	0.0346403	0.996197	27.6168	1568	7.10821	3.7656	3.63082
9	0.659317	0.123455	0.642732	7.83017	0.0331701	0.984927	154.03	1701	7.83039	4.66997	4.21219
9	0.400829	0.0891069	0.573951	8.3562	0.0354287	0.993972	73.1268	1822	8.35667	5.38415	5.13693
10	0.385123	0.50494	0.737944	11.3255	0.0857655	0.995779	129.609	2532	11.5246	24.4833	24.4052
10	0.399852	0.430795	0.946366	11.1913	0.0783693	0.996004	112.323	2474	11.3257	21.6241	21.5346
10	0.392215	0.506379	0.678147	11.201	0.0801381	0.994645	151.227	2469	11.3493	22.315	22.1164
10	0.550579	0.513415	1.02351	12.2171	0.0789743	0.994919	190.668	2781	12.3688	26.1113	25.8841
10	0.429414	0.459614	0.757779	11.1988	0.08253	0.994982	146.936	2479	11.3668	22.9962	22.8492
10	0.588423	0.421725	0.815584	12.3263	0.0851686	0.996649	131.701	2751	12.5369	28.7795	28.6815
10	0.54614	0.416285	0.796235	12.1976	0.0784635	0.993965	217.201	2628	12.3448	25.8155	25.6155
10	0.56753	0.373444	0.846407	11.0547	0.0817043	0.99602	110.539	2444	11.2137	22.1589	22.015
10	0.453311	0.313105	0.821417	12.2691	0.0772509	0.996281	135.608	2633	12.4073	25.5669	25.4709
10	0.502656	0.541498	0.493433	11.4016	0.080079	0.993694	195.413	2674	11.5521	23.1812	22.8967
10	0.540269	0.6679	0.35565	11.8191	0.0783111	0.994759	183.684	2859	11.9605	24.2729	23.9982
10	0.533051	0.685303	0.384351	12.2083	0.0834965	0.995132	193.21	2981	12.4006	27.8071	27.5125
10	0.435543	0.402741	0.563985	10.7026	0.0767537	0.99607	96.7157	2399	10.8197	19.3818	19.2434
10	0.285125	0.578265	0.432292	11.4589	0.0781766	0.996572	111.168	2724	11.595	22.6223	22.5148
10	0.629402	0.509285	0.875988	12.6633	0.0896391	0.996993	125.977	2830	12.9284	32.1321	32.0821
10	0.557326	0.486324	0.579421	11.6494	0.0780349	0.994955	161.022	2610	11.7867	23.4134	23.2227
10	0.407565	0.582091	0.789724	11.6472	0.0791936	0.994441	180.686	2550	11.7936	23.7846	23.5984
10	0.349516	0.450476	0.771384	11.2512	0.0843296	0.99703	88.9711	2496	11.4358	23.6629	23.6306
10	0.39005	0.593537	0.827927	12.0253	0.0778997	0.994339	194.278	2589	12.1659	24.8784	24.6978
10	0.405629	0.428156	0.723373	10.9116	0.0860082	0.996215	104.178	2457	11.1057	22.8275	22.7269
10	0.421779	0.451224	0.534653	11.0107	0.0771982	0.99621	101.673	2479	11.1343	20.6257	20.4983
10	0.354987	0.489799	0.755724	10.8848	0.0791195	0.995499	119.761	2384	11.0211	20.6987	20.5887
10	0.56878	0.699399	0.314967	11.5465	0.0799096	0.994451	183.887	2838	11.6975	23.7356	23.4269
10	0.368619	0.441868	0.61602	11.3959	0.0764563	0.995195	146.829	2562	11.5184	21.917	21.7231
10	0.469482	0.620464	0.55841	11.3536	0.0859757	0.995853	129.101	2617	11.5552	24.6618	24.5947
10	0.526835	0.530893	0.588688	12.0927	0.0799066	0.995053	175.875	2709	12.2508	25.8673	25.6946
10	0.314863	0.383952	0.619205	11.4394	0.072343	0.995743	123.91	2489	11.5344	20.7608	20.5904
10	0.336783	0.469271	0.658392	11.5656	0.0751485	0.995399	140.616	2521	11.6805	22.0976	21.951
10	0.227276	0.53985	0.548393	11.4801	0.0791319	0.997273	89.8618	2662	11.6239	22.922	22.9063
10	0.350692	0.512742	0.634535	11.0885	0.0765346	0.995736	120.557	2475	11.2083	20.7169	20.5906
10	0.470424	0.418735	0.878083	11.6654	0.0830665	0.995332	153.322	2583	11.8453	25.0808	24.9744
10	0.572206	0.676715	0.496307	12.336	0.0793001	0.995121	185.455	2828	12.492	26.687	26.512
11	0.189139	0.225003	0.85594	11.8719	0.0633582	0.996268	79.4306	1637	11.9219	19.2935	19.1857
11	0.11785	0.256709	0.694021	13.7958	0.0558945	0.995732	133.72	1842	13.8238	22.7653	22.6366
11	0.382021	0.211654	0.902078	11.0649	0.0739099	0.997511	41.9575	1556	11.1667	19.7855	19.7254
11	0.274738	0.488574	0.844633	13.304	0.0554426	0.992565	215.075	1791	13.3297	21.3646	20.8692
11	0.363612	0.345974	0.72084	13.1623	0.0507117	0.992255	204.383	1729	13.1765	19.0599	18.5747
11	0.164566	0.259567	0.782214	13.684	0.0605782	0.995853	126.693	1814	13.7289	24.3761	24.2825
11	0.32709	0.402481	0.757912	12.5648	0.0537786	0.992048	181.614	1636	12.5848	18.4738	18.0183
11	0.288109	0.399653	0.860099	12.5823	0.0662498	0.995629	106.614	1728	12.6496	22.898	22.6212
11	0.120161	0.278386	0.840087	12.8177	0.0569216	0.995236	117.826	1697	12.8468	20.1451	19.9254
11	0.132535	0.404728	0.814351	12.4116	0.0606438	0.996286	92.8499	1713	12.4525	20.1654	19.9998
11	0.354742	0.180768	0.888368	15.1666	0.0583654	0.994193	249.61	2060	15.2066	28.8578	28.6577
11	0.164639	0.383737	0.855909	13.4445	0.0582315	0.994909	152.619	1823	13.4795	22.7797	22.4636
11	0.269634	0.198939	0.687785	12.1391	0.0625295	0.994435	129.475	1697	12.1866	19.9634	19.7748
11	0.317564	0.41372	0.778107	8.85789	0.0508187	0.987961	152.364	1766	8.86756	8.82864	8.43121
11	0.382021	0.211654	0.902078	11.0649	0.0739099	0.997511	41.9575	1556	11.1667	19.7855	19.7254
11	0.462115	0.191729	0.894939	11.9246	0.0718229	0.995295	103.284	1685	12.0202	22.3511	22.1969
11	0.345558	0.484065	0.857821	14.2598	0.0534891	0.991774	280.18	1898	14.2816	23.7101	23.0742
11	0.22541	0.131535	0.820209	12.3402	0.0585178	0.994376	123.13	1618	12.3732	19.1451	19.025
11	0.132017	0.336302	0.713695	12.271	0.0628126	0.998019	45.262	1671	12.3203	20.3945	20.3061
11	0.365783	0.513198	0.813381	13.8878	0.0540937	0.99063	268.608	1777	13.9107	22.7119	22.15
11	0.255676	0.159713	0.85157	11.531	0.0636849	0.995562	78.6956	1528	11.581	18.2699	18.2009
11	0.17872	0.458276	0.888432	13.2288	0.0573448	0.995613	121.786	1788	13.2602	21.6735	21.3933
11	0.129938	0.267301	0.826077	12.869	0.0617023	0.996516	92.0501	1740	12.9158	22.0265	21.9065
11	0.186703	0.349023	0.842039	12.9434	0.0486741	0.992593	179.114	1663	12.9539	17.5624	17.1977
11	0.142397	0.333269	0.846926	13.8662	0.052982	0.994751	163.615	1827	13.8862	21.9101	21.5976
11	0.43443	0.357181	0.794165	14.3886	0.0541695	0.994642	193.132	1906	14.4125	24.2989	23.812
11	0.39997	0.311635	0.853441	13.6614	0.0509348	0.992824	204.326	1765	13.6766	20.5246	20.1036
11	0.178764	0.261567	0.810782	14.0912	0.0545691	0.996431	117.233	1847	14.1158	23.2097	23.0179
11	0.33696	0.158159	0.899697	13.9702	0.064923	0.997328	95.5344	1961	14.0373	27.3398	27.2796
11	0.375031	0.24962	0.809802	13.9918	0.0584663	0.994302	188.793	1865	14.0291	24.7477	24.4355
12	0.179073	0.0703124	0.902786	6.13459	0.0543983	0.992353	35.9141	1292	6.14508	4.51641	4.34796
12	0.153616	0.089861	0.884804	5.31296	0.0777949	0.994739	17.6867	1197	5.3747	4.78621	4.81376
12	0.114562	0.0335853	0.992715	5.18026	0.0539566	0.993349	20.1459	1155	5.18867	3.13242	3.07352
12	0.0785141	0.0476766	0.87355	5.49036	0.0594623	0.99612	12.3684	1143	5.50652	3.87078	3.83146
12	0.141237	0.0435873	0.694771	5.42543	0.0490756	0.993265	21.3026	1123	5.43008	3.12759	3.04802
12	0.134698	0.0705457	0.895846	4.77451	0.0730837	0.996346	8.43642	1044	4.81615	3.61786	3.62739
12	0.127826	0.0331344	0.965869	5.71456	0.045625	0.996919	10.8946	1189	5.71743	3.19339	3.13078
12	0.136787	0.0593587	0.970582	5.91818	0.0395399	0.996268	14.2886	1218	5.9191	2.9771	2.8893
12	0.195367	0.105984	0.883378	6.62226	0.0406945	0.991794	39.4316	1269	6.62358	3.84201	3.72829
12	0.0954423	0.131842	0.817248	5.54204	0.0718865	0.995	17.9309	1198	5.58669	4.82837	4.7992
12	0.0262817	0.118503	0.882832	5.51967	0.0497412	0.989377	34.446	1130	5.52487	3.25377	3.2002
12	0.111085	0.0398249	0.901248	5.20381	0.0532134	0.994352	15.8623	1076	5.21154	3.10504	3.05599
12	0.197141	0.0354923	1.04049	5.04773	0.0576541	0.990577	28.0551	1170	5.0601	3.23402	3.13283
12	0.0344054	0.131085	0.735562	5.87733	0.047667	0.997551	8.94632	1158	5.88142	3.52382	3.46835
12	0.0542195	0.158489	0.804629	6.32467	0.0641374	0.995999	20.3935	1324	6.35313	5.55978	5.51782
12	0.0441098	0.120839	0.708472	6.27485	0.0566285	0.995529	21.63	1292	6.28865	4.8385	4.74887
12	0.11668	0.0454058	0.882106	5.30505	0.0562035	0.996551	8.83636	1046	5.31618	3.39621	3.3671
12	0.196368	0.0941919	1.02965	5.31668	0.0763289	0.99526	16.3822	1241	5.3734	4.68528	4.7196
12	0.0903041	0.103008	0.749616	5.59562	0.05999	0.995278	17.0897	1175	5.61295	4.08288	4.01784
12	0.157507	0.113698	0.726252	4.73839	0.0780698	0.998488	3.06611	1008	4.79432	3.85903	3.84398
12	0.0567565	0.126793	0.616026	4.77823	0.0646652	0.994947	11.2563	1036	4.80071	3.21508	3.17755
12	0.101627	0.0864617	0.729442	5.09362	0.053627	0.991454	23.4672	1067	5.10157	3.04486	2.95221
12	0.0766091	0.100806	0.565005	6.2022	0.047226	0.997219	12.4192	1307	6.20623	3.88521	3.82461
12	0.0234513	0.0876194	0.684665	5.57963	0.057521	0.99304	25.6755	1185	5.59312	3.84591	3.81837
12	0.152168	0.0391456	0.832943	5.37779	0.051227	0.997345	7.54375	1070	5.38399	3.19592	3.13422
12	0.0221487	0.152535	0.827623	6.32643	0.0394692	0.993828	26.0226	1200	6.32741	3.4124	3.2955
12	0.131393	0.047133	0.870671	6.29001	0.0501316	0.997284	12.1236	1251	6.29626	4.22245	4.1904
12	0.129365	0.0689291	0.864523	5.80295	0.0580779	0.995808	16.5318	1214	5.81781	4.24399	4.17309
12	0.0734573	0.139385	0.909856	5.49457	0.0652191	0.996896	10.943	1196	5.52162	4.2534	4.24084
12	0.0693578	0.0599363	0.896024	5.47429	0.0522698	0.992554	25.721	1159	5.48151	3.38265	3.31808
13	0.0258486	0.134657	0.483944	5.50193	0.0542167	0.996502	12.3467	1251	5.51114	3.52246	3.48492
13	0.123806	0.147715	0.478106	4.6182	0.0643711	0.996102	8.35771	1073	4.63939	3.00856	2.95361
13	0.0372855	0.0391626	0.699501	5.16348	0.0470904	0.998284	4.28444	1023	5.16677	2.64646	2.64278
13	0.0904603	0.171201	0.497647	7.20325	0.0624178	0.997057	21.7935	1602	7.23118	6.99008	6.94958
13	0.0270054	0.233284	0.507725	5.1114	0.0622263	0.995703	12.603	1174	5.13088	3.53964	3.48768
13	0.0457435	0.223711	0.568194	5.47071	0.0744449	0.998066	6.57252	1226	5.52273	4.88799	4.86048
13	0.0679461	0.0839777	0.486657	4.49263	0.0534216	0.998103	3.35961	990	4.49947	2.29293	2.28728
13	0.0495694	0.119439	0.601409	5.55076	0.0527481	0.997003	9.5522	1157	5.55854	3.46411	3.44468
13	0.0292733	0.273441	0.434795	5.61101	0.0672167	0.990521	25.4971	894	5.64336	4.58225	4.57025
13	0.129389	0.120155	0.83702	4.96312	0.0626527	0.992694	12.4627	704	4.98277	3.35824	3.31266
13	0.026759	0.153792	0.559067	4.84092	0.0643653	0.997144	6.77609	1075	4.86312	3.27273	3.24504
13	0.0449824	0.0639713	0.745272	4.90004	0.0570091	0.998288	3.63152	977	4.91126	2.92665	2.91676
13	0.0680643	0.151827	0.509561	4.90995	0.0549301	0.996587	8.16689	1088	4.91888	2.83581	2.81437
13	0.0197378	0.132757	0.522739	5.20058	0.0575446	0.996494	10.2402	1158	5.21318	3.32092	3.31864
13	0.0860959	0.111175	0.614546	4.86795	0.0637744	0.995736	10.4909	1070	4.8892	3.27782	3.24871
13	0.0462516	0.088958	0.482622	5.36001	0.0505003	0.99735	7.53517	1159	5.36562	3.08015	3.06664
13	0.0518717	0.0722215	0.689678	4.95711	0.0515469	0.99755	5.57959	1003	4.96307	2.6993	2.68073
13	0.0604083	0.204786	0.601938	6.03015	0.0635111	0.996771	12.9875	1267	6.05588	5.0134	4.9628
13	0.0289033	0.197782	0.471229	5.82843	0.0653456	0.996682	14.4834	1358	5.85742	4.80267	4.78192
13	0.0233931	0.227163	0.495841	5.8295	0.0664312	0.998094	7.28617	1291	5.86111	4.91874	4.87025
13	0.0515081	0.143306	0.577481	4.25306	0.0672351	0.995083	8.34488	958	4.27761	2.63739	2.62658
13	0.0269519	0.142064	0.629218	4.2526	0.0644566	0.998099	2.68419	884	4.27226	2.53263	2.50808
13	0.0203656	0.128067	0.638158	4.80259	0.0560044	0.997411	5.59909	1008	4.81245	2.77244	2.74902
13	0.143514	0.215731	0.81919	5.53318	0.0813267	0.997466	8.96755	1218	5.61121	5.51141	5.48674
13	0.0460881	0.241786	0.305928	5.86239	0.0532579	0.997432	10.1955	1362	5.87114	3.93087	3.88191
13	0.0865203	0.10622	0.579738	5.49603	0.057089	0.997573	8.13596	1189	5.50872	3.72237	3.67495
13	0.0291567	0.257364	0.478323	4.80718	0.0683128	0.995173	11.5076	1111	4.83728	3.46422	3.41439
13	0.0394744	0.119962	0.593046	4.98481	0.0565581	0.9948	13.0751	1077	4.99569	2.99319	2.99296
13	0.025396	0.25396	0.432016	5.63658	0.06407	0.996172	14.7563	1318	5.6618	4.44041	4.37753
13	0.0613009	0.136033	0.509506	4.57864	0.0622276	0.99624	7.71484	1040	4.5961	2.82654	2.79859
14	0.277767	0.134197	0.673647	11.5804	0.0425037	0.988399	173.174	1435	11.5838	12.315	11.9332
14	0.203317	0.077503	0.694322	9.9726	0.0483225	0.991191	87.3519	1253	9.98025	10.3191	10.131
14	0.22767	0.0861311	0.68314	9.64079	0.0484753	0.989118	94.1394	1202	9.64836	9.70156	9.49978
14	0.218201	0.250865	0.631489	11.1315	0.0452862	0.986576	143.454	1307	11.1368	11.672	11.7865
14	0.0663188	0.17065	0.673022	10.2523	0.0522754	0.995875	48.2468	1331	10.2658	11.7056	11.6392
14	0.395448	0.541218	0.638942	10.8348	0.0424263	0.980952	225.754	1359	10.8379	10.9868	10.426
14	0.159709	0.131642	0.594955	9.06247	0.0540093	0.994385	45.9899	1216	9.07727	9.55713	9.41629
14	0.140675	0.23753	0.790546	7.43104	0.0446053	0.990071	64.9459	1387	7.43418	5.33451	5.16943
14	0.074552	0.184634	0.647442	9.58575	0.0556683	0.995303	45.857	1272	9.60471	10.9675	10.8813
14	0.188774	0.171547	0.652146	10.2206	0.056435	0.994192	68.5534	1352	10.2426	12.7191	12.5528
14	0.0436137	0.149847	0.708847	9.22548	0.0511772	0.993822	47.7453	1141	9.23605	9.25787	9.21406
14	0.178771	0.106896	0.74652	9.83991	0.0578147	0.994295	60.8099	1276	9.86443	12.054	11.9405
14	0.232223	0.173193	0.653724	10.1921	0.0488747	0.98851	123.094	1303	10.2006	10.9795	10.71
14	0.202073	0.275829	0.684523	6.78262	0.0444861	0.98873	56.5731	1311	6.78543	4.49669	4.29452
14	0.0644955	0.112492	0.771931	5.41424	0.0675252	0.998558	4.17665	1099	5.4462	4.28131	4.27665
14	0.0903867	0.234615	0.622317	9.69559	0.0473835	0.992402	72.5462	1263	9.70205	9.60675	9.37934
14	0.0806812	0.264878	0.628854	9.32556	0.0630109	0.994654	44.8655	1224	9.36367	11.8289	11.7679
14	0.208849	0.15529	0.680508	9.13167	0.0488255	0.990188	75.0944	1152	9.13922	8.79141	8.58814
14	0.0345801	0.148817	0.573064	10.0114	0.048956	0.993532	65.8618	1313	10.0199	10.406	10.3519
14	0.0944678	0.0547044	0.729101	9.80995	0.0444295	0.994063	57.1316	1213	9.81397	9.08272	8.97163
14	0.0466813	0.0350508	0.751584	6.36279	0.0464028	0.990025	41.8566	1203	6.36642	4.0323	3.95116
14	0.109003	0.100049	0.692773	9.41266	0.0489686	0.991671	70.275	1181	9.4206	9.26949	9.15312
14	0.174618	0.15619	0.586948	10.5764	0.0479853	0.990894	107.649	1377	10.5841	11.5219	11.3108
14	0.156033	0.100889	0.779281	8.52881	0.061453	0.996543	25.0551	1121	8.55912	9.61998	9.57994
14	0.120224	0.0802083	0.642054	9.25035	0.0465484	0.99281	56.9379	1176	9.25575	8.50723	8.37882
14	0.232137	0.269089	0.680785	10.0772	0.0479407	0.99051	107.686	1319	10.0845	10.6164	10.2582
14	0.173901	0.060722	0.805149	9.54731	0.0492305	0.992476	69.1332	1187	9.55567	9.64484	9.47025
14	0.0848065	0.0913217	0.751157	10.2143	0.0465004	0.994971	52.1738	1237	10.2202	10.2945	10.2049
14	0.190631	0.230374	0.723009	10.7153	0.0443923	0.989793	124.85	1317	10.7197	10.9568	10.6946
14	0.0424549	0.0831812	0.767528	5.90261	0.0562993	0.996981	10.6188	1147	5.91513	4.18776	4.17597
15	0.172992	0.135944	0.690853	12.5681	0.0511709	0.99384	128.465	1597	12.5825	17.1972	17.0984
15	0.0607115	0.197964	0.668731	10.8306	0.0581229	0.996446	53.6662	1464	10.8584	14.6446	14.5487
15	0.599436	0.42358	0.824402	12.0014	0.0425955	0.985973	239.576	1472	12.0049	13.3954	12.8456
15	0.53974	0.385242	0.854469	12.4356	0.0472878	0.989215	225.501	1595	12.4437	15.8812	15.3967
15	0.56576	0.551256	0.911873	13.4611	0.0454776	0.988022	334.255	1800	13.4677	18.1544	17.3128
15	0.511733	0.514343	0.670022	14.3638	0.0437362	0.991184	274.647	1850	14.369	19.4952	18.9188
15	0.264524	0.341592	0.629866	10.2544	0.0479306	0.990638	106.27	1341	10.2619	10.8763	10.6199
15	0.144832	0.434244	0.708609	14.291	0.0495842	0.991904	243.541	1801	14.3042	21.7082	21.3806
15	0.215383	0.0944821	0.687196	13.0714	0.0480629	0.9927	167.238	1651	13.0811	17.5234	17.3064
15	0.099368	0.194311	0.816015	11.1636	0.0555861	0.995644	69.523	1450	11.1854	14.8656	14.7349
15	0.226456	0.088938	0.825763	10.3921	0.0515469	0.991684	97.3482	1301	10.4046	11.8947	11.7816
15	0.434038	0.401635	0.864799	12.3132	0.039492	0.987971	231.193	1545	12.3151	13.1431	12.4913
15	0.273846	0.480935	0.830227	10.8144	0.0507324	0.990164	128.571	1363	10.8261	12.7764	12.5444
15	0.0715968	0.161267	0.759367	11.2171	0.0513759	0.994144	88.8637	1411	11.2303	13.7683	13.678
15	0.262675	0.388399	0.780668	10.9489	0.0539605	0.99143	120.656	1387	10.9667	13.9352	13.7312
15	0.310197	0.176502	0.792902	12.4033	0.0442474	0.992406	149.859	1525	12.4082	14.5628	14.2802
15	0.215147	0.289247	0.807955	11.0754	0.0473388	0.992678	103.917	1380	11.0828	12.4415	12.2268
15	0.386308	0.312677	0.766114	10.36	0.0515037	0.991126	104.426	1311	10.3724	11.9617	11.6986
15	0.271116	0.211549	0.683431	11.356	0.0560405	0.992577	117.435	1477	11.3794	15.5424	15.3806
15	0.102588	0.200744	0.755228	11.3819	0.0555408	0.994661	85.712	1451	11.4041	15.3671	15.3036
15	0.39895	0.156031	0.652273	11.8118	0.0556216	0.99326	123.743	1566	11.835	16.7501	16.507
15	0.512928	0.39013	0.788348	12.0834	0.0486873	0.990397	187.236	1545	12.0932	15.4768	14.9924
15	0.542414	0.643526	0.779901	13.7751	0.0358496	0.986784	329.839	1653	13.776	14.8717	14.1323
15	0.634831	0.368925	0.744563	13.3967	0.0448462	0.988779	265.017	1647	13.4026	17.2318	16.8968
15	0.400687	0.230709	0.777284	11.7167	0.0480493	0.99004	166.544	1453	11.7253	14.1713	13.9008
15	0.483215	0.413972	0.899189	10.7734	0.0518857	0.989219	147.465	1421	10.7869	13.0094	12.7505
15	0.173505	0.337181	0.734814	10.1512	0.0676351	0.994041	73.0288	1364	10.2116	15.133	15.0603
15	0.193624	0.229021	0.641736	11.1854	0.0606008	0.994687	88.4505	1532	11.2221	16.3482	16.2308
15	0.306312	0.130866	0.679855	10.108	0.052967	0.994488	61.2805	1310	10.1225	11.5809	11.4733
15	0.502533	0.370452	0.878665	12.012	0.0392643	0.987993	206.979	1498	12.0137	12.3516	11.8159
16	0.112828	0.193461	0.658083	8.67639	0.0636782	0.996365	44.2807	1798	8.71394	10.3515	10.3035
16	0.334165	0.355279	0.474653	9.23857	0.0479877	0.989321	151.483	2009	9.24531	9.00601	8.63081
16	0.0787962	0.308457	0.570352	9.32358	0.0647602	0.996802	50.0908	2016	9.36778	12.1717	12.1176
16	0.0563525	0.178132	0.561023	8.75152	0.0572102	0.997132	35.8232	1855	8.77199	9.39254	9.33917
16	0.253771	0.276783	0.566122	9.35227	0.0512825	0.992668	108.71	1965	9.36313	9.7794	9.48977
16	0.131055	0.251777	0.593612	9.36537	0.0662073	0.996228	60.0381	2007	9.41527	12.5655	12.524
16	0.266876	0.328859	0.486365	9.4038	0.0485438	0.991483	124.453	2012	9.41126	9.33489	9.052
16	0.140002	0.171181	0.777037	9.81219	0.0661797	0.997284	47.8247	2002	9.86436	13.7582	13.7413
16	0.0306684	0.344578	0.414793	8.77153	0.0627327	0.996956	41.0715	2011	8.80651	10.4668	10.3614
16	0.293928	0.332033	0.447988	8.55424	0.0501131	0.988677	131.565	1894	8.56273	8.09495	7.74721
16	0.290032	0.349241	0.622897	9.99168	0.0513448	0.990678	155.537	2018	10.0034	11.204	10.8458
16	0.0274672	0.266019	0.503679	10.4551	0.0543458	0.995697	90.4573	2252	10.4729	12.7411	12.6161
16	0.0584695	0.206434	0.615795	9.06087	0.0579779	0.996592	47.2526	1899	9.08383	10.2518	10.1553
16	0.0358248	0.376156	0.306382	8.51683	0.058947	0.996514	43.227	1998	8.54065	9.20804	9.13378
16	0.41471	0.371331	0.261772	9.6648	0.0492929	0.991993	142.207	2279	9.67334	10.0557	9.71781
16	0.0830333	0.156045	0.653824	8.17666	0.060233	0.997048	27.3095	1635	8.20258	8.67375	8.61668
16	0.127802	0.183551	0.617393	9.07807	0.0586797	0.996544	48.4486	1895	9.10279	10.3656	10.3266
16	0.196209	0.216178	0.744632	8.56016	0.0550039	0.994403	61.1454	1681	8.57586	8.74699	8.56674
16	0.251726	0.315684	0.553659	9.0738	0.0499179	0.991527	107.136	1880	9.08256	8.96447	8.68085
16	0.30685	0.302669	0.485091	11.3132	0.0432588	0.992126	201.278	2416	11.3169	11.9743	11.6013
16	0.067206	0.430647	0.339971	9.18078	0.0657629	0.99759	38.2572	2165	9.228	12.0061	11.9472
16	0.0812146	0.183604	0.555155	9.48574	0.0512445	0.994043	89.9631	1975	9.4967	9.88935	9.75487
16	0.0459295	0.266875	0.53817	8.17729	0.0663717	0.998008	22.063	1819	8.22144	9.61257	9.5738
16	0.246617	0.32927	0.467113	8.97741	0.0466515	0.99006	128.42	1946	8.98274	8.26161	7.91012
16	0.256205	0.269149	0.55167	8.87977	0.048119	0.991312	104.246	1842	8.88638	8.25829	7.99652
16	0.0252961	0.15477	0.62685	8.38688	0.0548633	0.997453	27.2833	1725	8.40202	8.29194	8.20095
16	0.068316	0.449027	0.401632	8.95093	0.0707511	0.997673	34.2472	2084	9.01768	12.3209	12.3016
16	0.305047	0.31164	0.597486	9.61208	0.0512912	0.990667	141.62	1964	9.62325	10.3553	10.0262
16	0.0856501	0.353955	0.425139	9.68787	0.0615865	0.996753	58.2399	2199	9.72273	12.4606	12.3897
16	0.016931	0.17777	0.432886	9.14153	0.0442121	0.995813	58.3921	1996	9.14513	7.85696	7.75056
17	0.128885	0.253097	0.804052	6.25525	0.0774325	0.987901	69.8538	1436	6.32644	6.74396	6.63809
17	0.231823	0.0937465	0.801202	7.49924	0.0573646	0.99649	27.6291	1513	7.51707	6.94988	6.87753
17	0.075618	0.267403	0.657732	6.68009	0.0779526	0.995074	31.7803	1495	6.75842	7.63596	7.62706
17	0.0994816	0.191005	0.735719	6.94741	0.0680407	0.997563	16.108	1459	6.99004	7.15534	7.1004
17	0.223939	0.137628	0.753202	7.49988	0.0750797	0.997764	19.3493	1619	7.57407	9.25643	9.22111
17	0.224665	0.126012	0.544292	7.25959	0.0552959	0.994216	39.2452	1529	7.27335	6.29874	6.19632
17	0.0653367	0.201206	0.743966	7.29604	0.0659061	0.996515	26.2515	1518	7.334	7.61214	7.56328
17	0.126709	0.305113	0.665672	7.81752	0.0720234	0.99742	23.7199	1666	7.88109	9.61855	9.56925
17	0.092766	0.273961	0.683939	8.49147	0.0655352	0.99764	27.5118	1774	8.53436	10.2462	10.182
17	0.1947	0.24549	0.675205	6.95329	0.0732409	0.997458	17.1813	1496	7.01454	7.78999	7.71164
17	0.199226	0.165205	0.74261	7.9358	0.0723485	0.997322	26.8823	1693	8.00174	9.92758	9.91006
17	0.0860773	0.373106	0.493625	8.07176	0.0748969	0.995904	48.3354	1893	8.15071	10.6555	10.6522
17	0.221578	0.213936	0.843669	7.79408	0.0747129	0.998193	17.0795	1667	7.86945	9.90639	9.90488
17	0.139539	0.190562	0.631881	7.10624	0.0760816	0.996468	26.9512	1588	7.18094	8.40823	8.40115
17	0.0415469	0.162983	0.664656	7.17129	0.0641823	0.99802	13.9454	1503	7.20369	7.15716	7.09933
17	0.103206	0.161996	0.736522	7.48181	0.066105	0.997446	20.4972	1549	7.52136	8.01045	7.97948
17	0.282307	0.318648	0.802076	7.16959	0.0845129	0.996897	24.8041	1608	7.28831	9.64965	9.61911
17	0.106562	0.203165	0.66283	6.91497	0.0705786	0.997817	14.3598	1486	6.96593	7.33538	7.32221
17	0.121047	0.31078	0.614883	7.78447	0.0678804	0.998085	17.3891	1665	7.83166	8.95469	8.89149
17	0.241214	0.113016	0.748743	7.68868	0.0686864	0.997292	25.0155	1635	7.73817	8.89066	8.78672
17	0.2414	0.16407	0.815129	7.39742	0.0784084	0.994186	52.2865	1657	7.48643	9.44452	9.41401
17	0.0753045	0.152402	0.692681	7.27113	0.0659826	0.99813	13.6729	1513	7.30919	7.55197	7.52122
17	0.0963186	0.321062	0.686169	6.81791	0.0820338	0.992798	51.544	1555	6.91765	8.43512	8.41176
17	0.171676	0.294138	0.773893	6.58687	0.0820543	0.994222	36.0467	1481	6.68333	7.89988	7.85352
17	0.189852	0.179508	0.692758	7.95152	0.0760014	0.997817	23.267	1751	8.0347	10.4985	10.5063
17	0.168135	0.18942	0.765105	7.33314	0.0677464	0.996809	23.7182	1513	7.37715	7.91157	7.87335
17	0.184339	0.261804	0.756765	6.81037	0.080823	0.993322	47.1905	1537	6.90389	8.29551	8.25431
17	0.10238	0.205413	0.738723	7.54847	0.0701541	0.997572	20.9021	1604	7.60247	8.69234	8.6677
17	0.099618	0.196769	0.757192	8.10501	0.0650271	0.997557	24.8903	1672	8.14429	9.23286	9.19812
17	0.188709	0.247232	0.633909	7.55077	0.0787018	0.992799	70.4912	1732	7.64313	9.88554	9.84931
18	0.211805	0.104718	0.736709	10.4495	0.0479227	0.993432	137.497	2070	10.457	11.4588	11.0257
18	0.0242857	0.262864	0.727195	11.1137	0.0520546	0.99629	86.1231	2154	11.128	13.8988	13.6158
18	0.0335474	0.26288	0.707524	10.4361	0.0450953	0.995558	92.2066	2072	10.4409	10.6828	10.3138
18	0.016931	0.2201	0.654118	9.73722	0.0467129	0.99473	82.4879	1922	9.74305	9.6106	9.31865
18	0.0172745	0.269258	0.617667	10.8549	0.0481739	0.993948	138.728	2216	10.8631	12.3065	11.964
18	0.0149831	0.153185	0.664781	10.5091	0.041713	0.994749	115.736	2135	10.5117	9.90645	9.63561
18	0.0297905	0.28201	0.732008	12.3103	0.0428269	0.992006	246.788	2351	12.3141	13.9943	13.5925
18	0.16931	0.16084	0.575076	11.0272	0.0518579	0.996245	90.0035	2295	11.041	13.6373	13.3508
18	0.183666	0.180927	0.669946	10.4225	0.0576942	0.996792	66.0301	2125	10.4481	13.6976	13.3663
18	0.0221568	0.332138	0.631565	11.2668	0.0565039	0.996291	101.158	2360	11.2913	15.574	15.2743
18	0.133696	0.049	0.746084	10.185	0.0481141	0.994447	101.257	1977	10.1926	10.7966	10.519
18	0.234684	0.261049	1.14771	11.5221	0.0468204	0.995685	86.9687	1734	11.5291	13.4233	13.0798
18	0.22058	0.13204	0.612248	10.5922	0.0517368	0.995609	88.3501	2134	10.6052	12.546	12.2875
18	0.121403	0.348201	0.64291	10.1821	0.045685	0.993359	116.504	2003	10.1873	10.2799	9.95327
18	0.0551871	0.316586	0.620072	11.1798	0.0491131	0.994907	121.138	2245	11.1895	13.2837	12.953
18	0.133696	0.049	0.746084	10.185	0.0481141	0.994447	101.257	1977	10.1926	10.7966	10.519
18	0.136152	0.209457	0.529394	11.3417	0.0490542	0.995731	108.108	2373	11.3514	13.6714	13.3138
18	0.0159289	0.495989	0.343741	10.9283	0.0467427	0.993603	154.469	2470	10.9349	12.2347	11.7457
18	0.0500764	0.432606	0.582845	10.3129	0.053352	0.994543	102.568	2111	10.3285	12.337	12.0358
18	0.139174	0.181636	0.536537	11.0167	0.0549582	0.99597	100.666	2364	11.0368	14.4368	14.1764
18	0.11067	0.226963	0.46996	9.95461	0.051812	0.99653	64.0821	2183	9.96699	11.1746	10.8696
18	0.0304418	0.167771	0.7667	11.0142	0.0427398	0.997308	58.1374	2063	11.0175	10.9725	10.8577
18	0.189228	0.199532	0.503821	12.5349	0.0530782	0.994914	181.478	2694	12.5532	18.0963	17.6837
18	0.0783458	0.171511	0.835274	9.79441	0.0503589	0.994491	97.4845	1972	9.80446	10.5082	10.2093
18	0.191947	0.163564	0.538081	12.2614	0.0485044	0.995244	128.71	2418	12.2711	15.5425	15.3761
18	0.0807257	0.143251	0.451357	10.9394	0.0401585	0.994093	144.771	2401	10.9414	10.4335	10.0337
18	0.205493	0.120942	0.66005	10.6269	0.0528139	0.994109	106.387	2032	10.6419	12.8988	12.6424
18	0.0256231	0.317351	0.572274	10.2168	0.0485854	0.995284	82.7872	2066	10.225	10.9588	10.6946
18	0.0946758	0.129149	0.554667	10.9863	0.0448551	0.995217	103.642	2227	10.9912	11.7063	11.3659
18	0.186264	0.0668003	0.708184	12.0938	0.0457497	0.995189	144.164	2348	12.1	14.3813	14.0625
19	0.252384	0.0835127	0.631422	9.39148	0.0355246	0.995071	69.6954	1861	9.39202	6.67988	6.50692
19	0.0741324	0.0953106	0.782066	10.0743	0.0358909	0.996841	53.4344	1887	10.0749	7.63495	7.56788
19	0.154236	0.0865282	0.637442	9.88142	0.0431459	0.995112	81.2242	1971	9.88463	8.95391	8.82646
19	0.0653356	0.0684512	0.609456	9.92854	0.0343644	0.996387	57.5397	1945	9.92895	7.12054	7.02564
19	0.116489	0.125713	0.712629	9.32518	0.0465891	0.997248	39.5669	1834	9.33066	8.5468	8.52278
19	0.0367271	0.199754	0.698919	9.82268	0.0431008	0.995465	73.8234	1912	9.82584	8.80367	8.71225
19	0.084544	0.15143	0.713628	9.3406	0.0438445	0.99744	35.9917	1810	9.34405	8.06996	8.02105
19	0.0407339	0.0581264	0.818521	9.9406	0.0358344	0.997516	38.9237	1836	9.94123	7.42788	7.35626
19	0.0582114	0.1999	0.754163	9.34334	0.0389433	0.995994	55.3067	1770	9.34462	7.19375	7.08792
19	0.088368	0.17224	0.71022	9.28257	0.0352575	0.993051	86.7012	1720	9.28307	6.42793	6.30719
19	0.158555	0.071494	0.703574	9.1077	0.0392362	0.995341	58.6531	1746	9.10903	6.88105	6.78785
19	0.0614774	0.0521745	0.709711	9.86844	0.0363281	0.996632	51.3382	1844	9.86915	7.37834	7.35388
19	0.0805301	0.236991	0.659954	9.70605	0.0348606	0.994762	78.7265	1867	9.70652	6.97837	6.81507
19	0.0250329	0.116201	0.732487	10.4294	0.0288019	0.995444	79.587	1895	10.4295	6.62835	6.45713
19	0.224549	0.148519	0.759045	8.60825	0.0569418	0.997739	27.4947	1753	8.62782	9.038	8.99044
19	0.0700476	0.0450839	0.650643	10.1294	0.0344117	0.993679	103.347	1933	10.1298	7.4434	7.32317
19	0.0894379	0.0256077	0.712554	9.64752	0.0335438	0.996291	53.8704	1811	9.64783	6.59493	6.46915
19	0.182112	0.288503	0.664774	10.3117	0.0348805	0.992635	133.129	1986	10.3122	7.92342	7.6967
19	0.0259883	0.0421703	0.714961	9.93754	0.0386225	0.996724	52.0414	1873	9.9388	8.03779	7.9491
19	0.0909138	0.200779	0.725473	10.3213	0.0386524	0.994914	92.2081	1948	10.3226	8.72336	8.58186
19	0.0695168	0.17472	0.721037	10.263	0.0348687	0.995067	87.3443	1930	10.2635	7.82697	7.62155
19	0.0799599	0.0865935	0.659775	9.14747	0.0448166	0.997518	32.8328	1804	9.15148	7.89574	7.87239
19	0.044397	0.149209	0.766837	9.74027	0.0400517	0.995827	64.751	1841	9.74197	8.06621	7.93234
19	0.0544905	0.0947162	0.676055	10.3789	0.0372998	0.995984	73.7206	1987	10.3798	8.44103	8.36119
19	0.0807708	0.225328	0.633207	10.2077	0.0396901	0.995708	75.3978	1999	10.2093	8.8051	8.62963
19	0.117136	0.0455407	0.723543	10.2888	0.0367597	0.996572	58.5714	1911	10.2896	8.18685	8.09268
19	0.15368	0.120395	0.72629	9.77132	0.0460929	0.996965	48.846	1908	9.77662	9.28987	9.25264
19	0.0509501	0.0419307	0.682438	8.76448	0.0363809	0.997642	26.3898	1679	8.76512	5.84284	5.80937
19	0.033893	0.0421891	0.688804	9.74468	0.0292928	0.993879	85.7129	1798	9.74475	5.79311	5.73625
19	0.0826349	0.158683	0.691336	9.97643	0.0323628	0.993628	99.1171	1858	9.97666	6.83366	6.66533
20	0.206486	0.105749	0.76807	10.2839	0.0586325	0.99604	66.7273	1940	10.3118	13.2696	13.2407
20	0.306347	0.402059	0.752984	9.23247	0.0806301	0.992579	126.514	2058	9.35796	15.2922	15.1291
20	0.246309	0.10905	0.78609	10.2838	0.0546625	0.995991	85.5454	2109	10.3019	12.3364	12.282
20	0.241674	0.237645	0.748489	10.1484	0.073087	0.996868	67.0533	2182	10.2369	16.3558	16.3889
20	0.147052	0.117037	0.763792	9.97817	0.0495371	0.995392	79.1273	1943	9.9873	10.5532	10.4126
20	0.260108	0.129986	0.721218	10.0917	0.061577	0.997627	43.576	2037	10.128	13.5597	13.442
20	0.185368	0.242688	0.57323	10.0839	0.0594833	0.996527	75.1348	2234	10.1136	13.0733	12.9296
20	0.0793052	0.124563	0.807023	9.82064	0.0534861	0.997957	34.8529	1937	9.83571	11.0157	10.9435
20	0.0422186	0.200652	0.713891	10.5032	0.0505227	0.994914	95.2311	2005	10.5142	11.8951	11.7808
20	0.0872478	0.148418	0.768739	9.72423	0.053282	0.996422	58.1017	1903	9.73878	10.7702	10.686
20	0.217546	0.18094	0.652467	10.0201	0.0604879	0.997412	46.4543	2050	10.0526	13.1488	12.9989
20	0.185355	0.17001	0.772095	9.59734	0.0653471	0.997814	38.6481	2009	9.64507	13.0022	12.9661
20	0.0785656	0.105165	0.75057	9.72462	0.0558115	0.996372	63.583	1977	9.74416	11.4343	11.2297
20	0.313475	0.100662	0.869239	9.96687	0.058497	0.996624	61.0263	2021	9.99351	12.5337	12.406
20	0.0391951	0.241287	0.701902	10.8413	0.0472584	0.995621	102.44	2167	10.8484	11.9642	11.6943
20	0.134296	0.263833	0.771327	11.0772	0.0503936	0.996186	91.5311	2161	11.0887	13.1562	13.0683
20	0.199168	0.1468	0.673261	10.8902	0.0565865	0.996693	79.8962	2242	10.914	14.5244	14.2925
20	0.067977	0.331741	0.717381	10.4811	0.0558107	0.9957	97.0797	2170	10.5021	13.1908	13.0445
20	0.187344	0.164267	0.641948	10.6022	0.0599345	0.997566	59.0747	2274	10.6349	14.4916	14.4097
20	0.0853072	0.32207	0.696401	10.8109	0.0586547	0.99669	79.3775	2226	10.8403	14.8198	14.6385
20	0.198411	0.298086	0.679006	10.6003	0.0736975	0.996534	90.1299	2358	10.6964	18.0574	18.0461
20	0.0913025	0.151088	0.726565	10.0751	0.0551545	0.997166	52.1678	2013	10.0939	12.0355	11.9019
20	0.0943326	0.378328	0.717803	10.3941	0.0606145	0.996649	65.3777	2069	10.4283	14.1832	14.0191
20	0.0845319	0.246925	0.583095	9.4892	0.0545098	0.996405	62.3644	2049	9.50565	10.5699	10.4261
20	0.243635	0.222576	0.659699	8.89661	0.0635899	0.99534	63.8542	1879	8.93482	10.9277	10.8169
20	0.25407	0.194695	0.656831	10.7645	0.058265	0.996186	91.9445	2255	10.7926	14.6076	14.4095
20	0.0504335	0.178478	0.674408	9.32944	0.0526892	0.993383	114.019	1983	9.34242	9.88191	9.71938
20	0.042661	0.21681	0.668281	10.2883	0.0583428	0.997262	58.4786	2148	10.3154	13.2279	13.1817
20	0.11448	0.382293	0.715261	10.1847	0.0683746	0.99622	86.3049	2215	10.2488	15.4392	15.3412
20	0.148505	0.339843	0.598088	9.15288	0.0721351	0.997169	45.3095	2028	9.22787	13.1037	13.14
21	0.0908353	0.221227	0.579326	8.25873	0.0534196	0.992123	74.0924	1685	8.2713	7.82614	7.72906
21	0.0373969	0.305716	0.586728	8.10212	0.066842	0.998225	18.1888	1736	8.14749	9.55971	9.47121
21	0.0430589	0.411124	0.460767	7.42892	0.0736422	0.99808	16.1853	1710	7.49607	8.92549	8.85601
21	0.176469	0.225232	0.636192	7.98068	0.0718819	0.997687	23.023	1714	8.04497	10.022	9.95129
21	0.0224458	0.311803	0.470592	7.86987	0.0602861	0.997155	26.0515	1732	7.89495	8.07793	7.9898
21	0.108508	0.24936	0.554938	7.88755	0.0637041	0.996135	34.8155	1685	7.92176	8.5737	8.51888
21	0.110998	0.165472	0.613247	7.96055	0.0605429	0.996445	31.3935	1629	7.98654	8.2542	8.21255
21	0.0484776	0.419721	0.460287	7.40045	0.0740394	0.998037	16.3174	1704	7.46906	8.92648	8.84066
21	0.0881322	0.2454	0.668788	7.7086	0.0699438	0.998583	12.4496	1623	7.76293	9.05713	9.00962
21	0.0484401	0.280078	0.534062	7.58226	0.0527531	0.992545	55.4415	1578	7.59289	6.55201	6.42814
21	0.0657463	0.384076	0.576296	7.17069	0.0766038	0.997402	19.7123	1601	7.24844	8.69715	8.61945
21	0.0470331	0.361317	0.544752	6.52057	0.0747096	0.996666	18.551	1449	6.58361	6.99266	6.93217
21	0.0502911	0.337148	0.600896	8.10003	0.0682094	0.997819	21.4939	1713	8.15036	9.75776	9.678
21	0.105442	0.167675	0.644175	7.16953	0.0512418	0.994067	37.8617	1431	7.17781	5.68207	5.57234
21	0.091877	0.112153	0.669805	7.46415	0.054863	0.993954	40.909	1458	7.47763	6.54633	6.49565
21	0.135885	0.434275	0.409413	7.66182	0.0765742	0.998105	17.7294	1805	7.74476	9.92841	9.83639
21	0.0553717	0.280634	0.545582	8.06904	0.0675356	0.998291	16.97	1748	8.1167	9.56087	9.50046
21	0.179988	0.241795	0.507488	8.20057	0.0534799	0.99099	84.7882	1728	8.21314	7.78906	7.62976
21	0.017683	0.251518	0.453984	7.76653	0.0527844	0.995825	35.7783	1697	7.77746	6.85623	6.74864
21	0.0879429	0.323809	0.628701	6.98535	0.0703171	0.99485	32.8025	1488	7.03589	7.51052	7.44162
21	0.103442	0.182618	0.527802	7.67961	0.0542192	0.993414	49.6022	1587	7.69247	6.87546	6.78989
21	0.0586267	0.404593	0.382802	8.53301	0.0657485	0.996524	41.1444	1944	8.57685	10.3876	10.3183
21	0.0623863	0.203161	0.521922	7.80409	0.0597064	0.996836	27.0272	1661	7.82761	7.81317	7.77541
21	0.07293	0.361877	0.629998	7.21581	0.0736624	0.997089	21.8278	1559	7.28112	8.43985	8.35774
21	0.0515031	0.311421	0.528138	7.14292	0.0674631	0.998016	13.7423	1556	7.18488	7.4787	7.43608
21	0.107028	0.362517	0.638205	7.97867	0.0719212	0.997434	25.7042	1718	8.04311	10.0477	9.95226
21	0.118027	0.388585	0.408901	7.62676	0.0733104	0.998216	16.0765	1774	7.69425	9.32375	9.28757
21	0.0800452	0.150644	0.547452	7.94532	0.0545034	0.995178	46.5469	1713	7.95908	7.38051	7.30856
21	0.167749	0.441431	0.308129	8.55855	0.0565875	0.991487	96.6778	1947	8.57728	9.03155	8.82766
21	0.0291195	0.388539	0.352207	8.79239	0.0591184	0.994923	63.4799	1987	8.8174	9.8803	9.76482
22	0.237933	0.0874798	0.644584	6.12469	0.0639975	0.997425	12.2442	1327	6.15193	5.20463	5.16216
22	0.210375	0.0723417	0.613473	7.59084	0.0467705	0.995969	31.9103	1560	7.59543	5.82772	5.67059
22	0.216609	0.0838409	0.652957	6.7032	0.0608398	0.997884	12.7759	1425	6.72571	5.91676	5.85394
22	0.150632	0.214024	0.471985	6.60909	0.0633468	0.996949	19.0287	1529	6.63689	5.98269	5.94475
22	0.101277	0.0637389	0.606245	6.42219	0.0561605	0.997383	14.0692	1380	6.43561	4.97211	4.93046
22	0.168414	0.153809	0.593635	5.82572	0.0669121	0.997571	9.80124	1276	5.85852	4.95819	4.90234
22	0.151231	0.0783285	0.73489	7.3921	0.0603974	0.998395	12.5307	1525	7.4159	7.1033	7.06317
22	0.30873	0.160953	0.555463	6.42125	0.0667214	0.994709	30.7423	1465	6.45687	6.04469	5.93735
22	0.0481626	0.305141	0.486262	6.6765	0.065834	0.995672	28.6196	1556	6.71104	6.39605	6.3258
22	0.2092	0.0850955	0.531868	7.66682	0.0536626	0.997821	18.772	1659	7.67883	6.78704	6.69318
22	0.14011	0.284825	0.522721	7.28983	0.0627092	0.996649	27.0483	1640	7.31884	7.25003	7.15362
22	0.228597	0.104293	0.607052	7.307	0.05455	0.997649	18.5022	1569	7.31972	6.25312	6.18706
22	0.12326	0.20146	1.1308	6.88708	0.0516372	0.996883	14.5577	1060	6.89546	5.25106	5.18412
22	0.0729429	0.110531	0.52118	7.74222	0.034911	0.996273	30.4427	1615	7.7426	4.42582	4.34279
22	0.171656	0.126942	0.571879	7.35034	0.0631454	0.99735	21.1995	1609	7.38072	7.4146	7.32767
22	0.0869811	0.22541	0.541277	5.82642	0.0650422	0.996999	12.3432	1305	5.85468	4.81659	4.75449
22	0.12727	0.0790611	0.659921	6.37413	0.058646	0.998398	8.08787	1335	6.39142	5.10491	5.08797
22	0.295247	0.0588073	0.509501	6.8382	0.0355904	0.995131	28.0975	1456	6.8386	3.57923	3.45643
22	0.155102	0.0916201	0.668511	6.59405	0.0608327	0.998165	10.0073	1373	6.61618	5.72377	5.66413
22	0.116766	0.202825	0.684441	6.53619	0.060006	0.997201	15.6638	1377	6.55646	5.55802	5.48365
22	0.249479	0.137665	0.505131	5.99613	0.0633402	0.997581	11.3021	1377	6.02134	4.93141	4.89264
22	0.0750977	0.20121	0.701485	6.67154	0.0595173	0.997732	13.1948	1386	6.69128	5.71302	5.663
22	0.200983	0.124146	0.430418	7.9969	0.0478649	0.998042	19.6762	1796	8.00263	6.51405	6.44924
22	0.0482876	0.213937	0.63614	6.73255	0.0637682	0.996426	21.6971	1438	6.76192	6.2451	6.21344
22	0.206413	0.102321	0.463427	6.87491	0.0517672	0.997717	14.7186	1540	6.88342	5.2684	5.17965
22	0.157261	0.145088	0.436364	6.91737	0.0520045	0.998411	10.306	1550	6.9262	5.31004	5.26941
22	0.200771	0.195213	0.524842	7.83327	0.0536436	0.997195	26.4784	1710	7.84552	7.04457	6.98432
22	0.101416	0.177026	0.601419	6.91828	0.0609785	0.997445	16.6256	1480	6.94181	6.30332	6.25097
22	0.233537	0.150238	0.503628	6.87235	0.0617752	0.997788	15.424	1567	6.89751	6.28319	6.25536
22	0.213806	0.24228	0.559561	6.8456	0.0613854	0.996846	20.3993	1512	6.86978	6.24694	6.16443
23	0.0327165	0.390563	0.42214	10.6588	0.0572686	0.994711	122.097	2391	10.6838	14.0314	13.8685
23	0.0414095	0.320301	0.528595	9.49143	0.0635007	0.997387	43.1947	2072	9.5319	12.3743	12.2929
23	0.0959159	0.254737	0.541346	10.3124	0.0572119	0.9958	81.5996	2166	10.3366	13.0496	12.9682
23	0.0389086	0.381611	0.478012	10.2673	0.0614015	0.996856	66.5042	2291	10.3036	14.0159	13.871
23	0.0280595	0.444664	0.284142	9.77122	0.0566774	0.994891	92.6409	2276	9.79281	11.6539	11.5261
23	0.0682376	0.316214	0.52008	9.37472	0.0620092	0.9975	40.112	2056	9.40976	11.7876	11.6878
23	0.04166	0.328368	0.437357	9.54058	0.0580649	0.99728	44.8453	2122	9.56498	11.3342	11.2773
23	0.032098	0.436006	0.428186	10.2102	0.0603476	0.996275	78.4587	2318	10.2429	13.6082	13.4631
23	0.0521234	0.312264	0.562121	10.0323	0.0602556	0.995917	77.4074	2147	10.0642	13.1379	12.9768
23	0.0921635	0.249526	0.541566	9.42473	0.0556747	0.996939	50.6772	2051	9.44339	10.6514	10.5201
23	0.127566	0.330897	0.536123	9.77859	0.0594756	0.99575	75.3613	2114	9.8074	12.3755	12.1568
23	0.102969	0.33701	0.551891	10.4677	0.0595718	0.995334	99.6013	2234	10.4988	14.1196	13.9548
23	0.131744	0.254084	0.589317	9.88185	0.0603379	0.995109	86.6547	2071	9.9135	12.7025	12.609
23	0.089145	0.280484	0.68648	9.59743	0.057825	0.991651	140.057	1960	9.62137	11.4373	11.3615
23	0.115887	0.299285	0.581685	9.74906	0.0580398	0.994918	85.3311	2039	9.77393	11.9389	11.7701
23	0.04062	0.292474	0.514575	9.43399	0.058251	0.996198	60.4102	2054	9.45858	11.215	11.0647
23	0.0703642	0.39457	0.534483	9.00822	0.0653182	0.997073	44.047	2019	9.05292	11.5899	11.4177
23	0.112032	0.302905	0.546729	11.3049	0.0553315	0.995563	114.973	2378	11.3265	15.1973	15.0365
23	0.029892	0.280086	0.488667	9.86041	0.0578029	0.996722	60.0523	2169	9.88496	12.111	11.9877
23	0.0822855	0.385838	0.521499	9.22941	0.0628447	0.995729	64.9779	2018	9.26658	11.6286	11.4935
23	0.14773	0.239276	0.628175	10.211	0.0594199	0.994898	85.9497	2014	10.2409	13.3817	13.2424
23	0.03857	0.498805	0.307099	9.0597	0.0638254	0.997285	43.908	2192	9.09941	11.3678	11.2622
23	0.129565	0.190715	0.709129	10.5989	0.0573599	0.996111	81.4505	2105	10.6241	13.8069	13.7366
23	0.0589437	0.306158	0.543792	10.6149	0.0560403	0.994183	124.654	2245	10.6367	13.6205	13.4386
23	0.0932184	0.385105	0.428649	10.3854	0.0595616	0.995424	98.2416	2333	10.4163	13.871	13.7338
23	0.130429	0.237698	0.68039	9.96953	0.0629076	0.996414	66.2353	2059	10.0099	13.5215	13.4254
23	0.0477501	0.341079	0.493244	10.0944	0.0590673	0.995761	81.8533	2210	10.123	12.9913	12.859
23	0.051974	0.376506	0.545536	10.8186	0.0584074	0.995679	102.031	2320	10.8472	14.7725	14.5929
23	0.0332292	0.308301	0.488694	9.99369	0.0582085	0.996731	62.2689	2198	10.0196	12.5141	12.4068
23	0.0574396	0.302068	0.495984	9.57802	0.0599609	0.995512	79.037	2132	9.60761	11.8163	11.7658
24	0.330656	0.194903	0.696001	12.5922	0.0622009	0.995426	99.0823	1649	12.6401	21.4008	21.1577
24	0.183119	0.140018	0.717657	12.5624	0.05208	0.995061	113.907	1647	12.5786	17.5377	17.4058
24	0.0749611	0.0895043	0.739053	11.7472	0.0442091	0.995049	85.3405	1467	11.7519	12.9646	12.7978
24	0.190225	0.0790083	0.808811	12.5348	0.0555762	0.996425	83.9366	1648	12.5594	18.7027	18.5736
24	0.0746475	0.197876	0.793774	11.2508	0.0580698	0.998173	32.0135	1503	11.2796	15.8063	15.6842
24	0.175183	0.108842	0.759569	12.5759	0.0584464	0.99727	64.5001	1661	12.6093	19.8683	19.7328
24	0.264592	0.145315	0.720591	12.4114	0.0557056	0.99507	106.395	1619	12.436	18.4647	18.255
24	0.303324	0.242841	0.760304	12.4376	0.0505098	0.992958	145.226	1568	12.4507	16.7786	16.5155
24	0.138519	0.127039	0.776688	13.971	0.0440107	0.994179	172.855	1748	13.9763	18.2353	18.0162
24	0.0758005	0.141333	0.748398	12.6466	0.0544769	0.99754	59.8362	1673	12.6684	18.643	18.5068
24	0.25256	0.188665	0.732328	12.0082	0.0502251	0.993223	125.433	1524	12.0203	15.5441	15.3028
24	0.0444848	0.207198	0.665318	12.1083	0.0559108	0.997339	56.1585	1631	12.133	17.55	17.4429
24	0.216047	0.0497268	0.852407	11.9228	0.0552877	0.997499	52.3753	1596	11.9454	16.9412	16.7109
24	0.171616	0.227051	0.863844	13.5308	0.0449921	0.994842	133.664	1697	13.5369	17.4745	17.2958
24	0.195251	0.0811984	0.810956	13.3263	0.0469658	0.994124	137.937	1623	13.3346	17.6262	17.554
24	0.0665729	0.155316	0.715585	13.0212	0.0436851	0.995683	102.967	1644	13.0259	15.6899	15.5282
24	0.0647557	0.227554	0.65343	11.675	0.0619868	0.997716	45.6676	1617	11.7185	18.1787	18.1199
24	0.206468	0.0603686	0.850519	13.9073	0.0516947	0.994162	139.461	1654	13.9244	21.0506	21.1644
24	0.073023	0.17551	0.738753	12.1451	0.0573436	0.997652	50.8176	1614	12.1739	18.1299	18.0315
24	0.0356876	0.194471	0.756742	13.8072	0.0500118	0.99562	131.302	1769	13.8207	20.3906	20.1401
24	0.0677883	0.175452	0.801607	12.4011	0.0556171	0.997445	58.9123	1638	12.4255	18.3287	18.1937
24	0.197014	0.232905	0.735203	13.9563	0.0463912	0.99452	162.737	1767	13.9642	19.2894	19.0044
24	0.161024	0.0745669	0.788244	11.5116	0.0575952	0.997311	49.956	1534	11.5396	16.3951	16.2756
24	0.193469	0.125498	0.645978	14.0623	0.0480277	0.994948	156.287	1851	14.0726	20.3493	20.0141
24	0.240031	0.15419	0.760069	12.0451	0.0473985	0.993226	130.805	1528	12.0531	14.7766	14.4807
24	0.129479	0.285643	0.728918	12.4436	0.056887	0.995812	94.4749	1641	12.4717	18.919	18.7671
24	0.248059	0.108753	0.70194	12.6046	0.0482934	0.994543	123.108	1638	12.6143	16.4266	16.1741
24	0.045831	0.225678	0.757806	12.3046	0.0554636	0.997002	67.4817	1625	12.3283	18.0465	17.8587
24	0.258728	0.119763	0.827865	13.0682	0.0420891	0.993841	143.076	1615	13.0717	15.2793	15.0408
24	0.202587	0.186932	0.839169	11.8692	0.0472129	0.995022	88.8594	1493	11.8769	14.1493	14.0027
25	0.0442697	0.242785	0.65423	9.4303	0.0588176	0.996016	67.0238	2000	9.45634	11.28	11.1717
25	0.234859	0.0741293	0.608098	11.0014	0.0460322	0.996627	85.2033	2292	11.0073	11.9107	11.7125
25	0.0210732	0.357634	0.556585	9.45993	0.0581944	0.995079	82.1582	2055	9.48445	11.2431	11.114
25	0.124935	0.151593	0.516568	10.3875	0.0504178	0.997321	60.6919	2289	10.3983	11.6074	11.4974
25	0.0164104	0.509526	0.325173	10.1628	0.0606208	0.996103	91.4584	2467	10.1963	13.5812	13.4037
25	0.0998204	0.197856	0.522331	10.7751	0.0556873	0.997368	66.8619	2385	10.7964	13.8643	13.754
25	0.144274	0.232955	0.542899	12.1724	0.0532151	0.996652	122.928	2675	12.1905	16.9784	16.7216
25	0.317931	0.375477	0.559855	10.1853	0.0731742	0.996084	90.2142	2328	10.2746	16.7651	16.5301
25	0.0273602	0.452236	0.502519	9.8736	0.0614979	0.996307	75.462	2247	9.90884	13.0492	12.8493
25	0.136253	0.454293	0.548545	9.08789	0.0623196	0.995562	66.9578	2004	9.12282	11.3779	11.043
25	0.187611	0.278309	0.525157	10.5937	0.0653026	0.997048	74.4098	2397	10.6462	15.9378	15.7864
25	0.15811	0.165451	0.568008	10.5312	0.0519092	0.99541	109.665	2289	10.5445	12.3179	12.1895
25	0.172032	0.133582	0.553606	11.792	0.0482601	0.996758	104.216	2535	11.801	14.294	14.1455
25	0.109401	0.195286	0.544768	10.8972	0.0536234	0.997163	76.3098	2410	10.9142	13.661	13.5111
25	0.0180435	0.37343	0.481563	10.1304	0.0549174	0.996914	65.7116	2277	10.1488	12.133	11.9777
25	0.020854	0.377092	0.492393	9.72034	0.0600479	0.99406	117.322	2227	9.75062	12.2711	12.137
25	0.250952	0.332408	0.508885	8.96937	0.0725355	0.993035	118.771	2139	9.04483	12.8596	12.6956
25	0.0761792	0.212512	0.499608	11.005	0.0485987	0.995575	115.666	2416	11.0138	12.603	12.4118
25	0.204086	0.197688	0.655296	9.15085	0.0664752	0.995594	73.9416	2027	9.20065	12.1029	12.0095
25	0.0354756	0.34285	0.532825	11.8604	0.060573	0.996961	100.716	2603	11.8992	18.3593	18.2398
25	0.220944	0.209226	0.609501	10.8416	0.0586542	0.996164	101.167	2358	10.8711	15.0191	14.7217
25	0.0181072	0.489797	0.495604	10.526	0.0571011	0.995077	123.794	2401	10.5504	13.691	13.4828
25	0.0289851	0.363189	0.550436	10.0219	0.0627288	0.996708	65.3358	2193	10.0618	13.7449	13.525
25	0.0430272	0.392466	0.550181	9.15573	0.0621051	0.989102	191.564	2109	9.19025	11.3273	11.1668
25	0.0404432	0.453474	0.421074	9.14133	0.0683713	0.994071	101.419	2184	9.19881	12.4506	12.3582
25	0.0550084	0.147069	0.610826	9.55521	0.0559629	0.997684	39.1472	2015	9.57474	10.9495	10.8733
25	0.0958159	0.237355	0.552949	10.366	0.0635075	0.997418	60.761	2312	10.4102	14.706	14.6644
25	0.0184604	0.322901	0.536839	10.4126	0.0570104	0.996813	74.5629	2308	10.4365	13.3141	13.1714
25	0.0574509	0.145739	0.598121	11.4867	0.0548298	0.997849	64.6755	2453	11.5074	15.4302	15.3734
25	0.0591808	0.442044	0.567933	11.3334	0.0662836	0.997206	87.0246	2534	11.3942	18.4174	18.3636
26	0.139766	0.0796886	0.582516	11.1926	0.04232	0.993723	162.491	2335	11.1957	11.4348	11.0967
26	0.026555	0.399963	0.412252	10.573	0.0574058	0.996116	82.3913	2329	10.5982	13.8126	13.6813
26	0.0453986	0.369103	0.47656	9.1449	0.0631941	0.997582	37.7677	2075	9.18287	11.5184	11.352
26	0.144932	0.218449	0.47825	9.8226	0.0402725	0.992605	111.033	2024	9.82439	8.36615	8.11354
26	0.0425679	0.332961	0.513551	11.1771	0.0476038	0.994509	141.378	2395	11.1848	12.8537	12.526
26	0.0179295	0.457022	0.394917	9.82575	0.0593643	0.995904	69.8994	2185	9.85438	12.4687	12.2496
26	0.0438556	0.142055	0.605258	9.86128	0.0573698	0.997591	45.512	2091	9.88474	11.9008	11.8934
26	0.0305853	0.375744	0.38369	10.6734	0.0525293	0.995807	97.6155	2412	10.6879	12.8298	12.6802
26	0.123926	0.2516	0.532788	10.5719	0.0568042	0.995459	88.0184	2174	10.5956	13.6535	13.5248
26	0.0593981	0.35513	0.381073	10.7534	0.0509261	0.994914	122.993	2448	10.7653	12.7568	12.4536
26	0.19576	0.396183	0.557887	12.5495	0.0492759	0.990112	307.731	2523	12.5606	16.7933	16.3786
26	0.0244844	0.396964	0.490784	9.70667	0.065205	0.997195	54.5181	2220	9.75439	13.3449	13.2319
26	0.021685	0.369589	0.50185	9.10557	0.0613877	0.996491	54.1108	2045	9.13774	11.0652	10.9069
26	0.0259793	0.174323	0.505877	10.5663	0.0441855	0.994255	110.531	2173	10.5705	10.494	10.3483
26	0.248413	0.397466	0.528243	10.7433	0.0483755	0.991	182.245	2212	10.7516	12.1528	11.771
26	0.119209	0.207098	0.550425	11.988	0.0440744	0.992532	225.169	2486	11.9927	13.683	13.2852
26	0.171689	0.225629	0.400382	10.3991	0.0508113	0.992893	133.958	2242	10.4104	11.7517	11.6185
26	0.0756609	0.237701	0.51582	11.0376	0.0522743	0.996861	82.3861	2413	11.0522	13.7449	13.4902
26	0.0493344	0.285961	0.623172	9.53947	0.0590516	0.995868	58.5583	1905	9.56643	11.6126	11.4808
26	0.0184061	0.349523	0.42019	10.1699	0.054238	0.996156	69.4351	2201	10.187	12.0665	11.9118
26	0.176674	0.198613	0.532664	10.2556	0.045363	0.992439	133.946	2100	10.2605	10.2595	10.0224
26	0.0907623	0.196581	0.4941	10.5769	0.0440457	0.993363	140.937	2257	10.581	10.5712	10.3345
26	0.463685	0.459964	0.410599	11.2669	0.0401461	0.988093	291.685	2458	11.2689	11.3282	10.6399
26	0.0270302	0.30777	0.526268	9.8285	0.0564362	0.996916	57.6531	2158	9.84966	11.7853	11.6084
26	0.153253	0.281974	0.440169	10.931	0.0475547	0.992852	173.48	2406	10.9384	12.2512	11.9673
26	0.158008	0.333067	0.54503	10.4237	0.0464927	0.991486	158.059	2129	10.4298	10.9362	10.6258
26	0.171613	0.27694	0.552115	9.43248	0.0649	0.995767	77.0786	2129	9.47772	12.6214	12.4314
26	0.0176477	0.230491	0.51184	10.5895	0.0445506	0.993457	118.508	2125	10.5939	10.6152	10.4841
26	0.0631941	0.269243	0.535641	10.1011	0.0611103	0.997079	56.2879	2171	10.1359	13.4422	13.3568
26	0.483705	0.26803	0.472909	11.6037	0.0392882	0.990763	236.905	2439	11.6054	11.5496	11.0333
27	0.067842	0.157736	0.694334	6.3959	0.0624051	0.996576	19.298	1382	6.42067	5.48636	5.47783
27	0.115661	0.0419767	0.812219	7.01153	0.0604831	0.99237	57.8472	1510	7.03429	6.42021	6.36435
27	0.0237112	0.121692	0.717588	6.10307	0.0612115	0.992424	38.7794	1332	6.12428	4.93502	4.88468
27	0.18913	0.0534706	0.716882	8.22029	0.0447671	0.996561	21.5789	1052	8.22386	6.42101	6.34999
27	0.11774	0.0557579	0.785876	5.77384	0.0665605	0.993682	26.6244	1256	5.80547	4.82452	4.78783
27	0.138986	0.0945083	0.595614	7.1363	0.0497464	0.995277	34.3708	1519	7.14303	5.37642	5.3499
27	0.14837	0.0701796	0.718636	5.98176	0.0640321	0.993781	30.4425	1320	6.00844	4.95223	4.92692
27	0.117424	0.0693216	0.735782	6.56389	0.058471	0.996417	21.1492	1384	6.58139	5.41764	5.37812
27	0.0418121	0.16204	0.714179	6.97442	0.0645909	0.989678	78.8152	1534	7.00702	6.7839	6.76131
27	0.0434093	0.219392	0.649378	6.98251	0.0621902	0.995275	34.3695	1513	7.00904	6.56803	6.50442
27	0.134504	0.130191	0.59408	7.30267	0.0584484	0.996822	26.079	1600	7.32209	6.74209	6.65413
27	0.275978	0.110338	0.644751	6.76543	0.0595941	0.996812	20.0289	1453	6.78559	5.90273	5.83161
27	0.0424585	0.154758	0.774427	6.24522	0.0644133	0.993991	31.7035	1348	6.27398	5.48023	5.4052
27	0.121291	0.0553504	0.736105	6.71504	0.0636421	0.995932	23.9989	1398	6.74401	6.25351	6.1679
27	0.143371	0.0472359	0.809762	6.89676	0.0619414	0.99398	43.5611	1488	6.92239	6.36466	6.31819
27	0.100396	0.0414889	0.731253	6.35669	0.045587	0.99345	31.4546	1270	6.35986	3.92656	3.8705
27	0.119811	0.102439	0.699631	6.59791	0.0556247	0.994606	31.3286	1387	6.6109	5.14492	5.15083
27	0.0268374	0.24846	0.625401	6.47898	0.0641276	0.991266	53.9441	1447	6.50811	5.8721	5.7894
27	0.102324	0.0718311	0.730389	6.63441	0.0647759	0.9965	21.3045	1421	6.6659	6.15942	6.13718
27	0.0534737	0.107212	0.751961	6.6552	0.0622121	0.996201	24.0378	1423	6.68054	5.93112	5.91116
27	0.0932272	0.163754	0.773691	6.05852	0.0655069	0.994456	26.0023	1297	6.08905	5.22157	5.1808
27	0.12953	0.137729	0.627096	6.72202	0.0584056	0.99667	21.2426	1452	6.73982	5.67384	5.63358
27	0.0533727	0.155472	0.799103	6.21623	0.0675544	0.994869	26.3824	1343	6.253	5.69596	5.64011
27	0.0959281	0.0828726	0.696846	5.70521	0.0650232	0.99476	20.7232	1232	5.73284	4.60133	4.55728
27	0.0965241	0.0999396	0.715525	6.16879	0.0634209	0.991528	41.3328	1313	6.1949	5.26451	5.18561
27	0.176599	0.0495791	0.906898	6.65484	0.0597242	0.995525	26.1554	1398	6.67493	5.74267	5.6558
27	0.26195	0.0778733	0.748893	7.02198	0.0667196	0.994094	46.115	1556	7.06093	7.1694	7.10001
27	0.135719	0.100025	0.887584	7.32753	0.0604442	0.997356	21.4603	1557	7.35124	6.94418	6.94614
27	0.0344704	0.18727	0.658871	6.07738	0.0667268	0.99051	50.0167	1371	6.11111	5.3599	5.31893
27	0.0686122	0.134116	0.770957	6.76938	0.0620938	0.995722	28.0194	1437	6.79488	6.11697	6.10314
28	0.212261	0.215116	0.621079	13.5519	0.056547	0.99653	154.902	2782	13.5814	22.2752	22.1162
28	0.222955	0.364233	0.457188	13.2559	0.0562909	0.994276	234.355	2868	13.284	21.4155	21.058
28	0.0460811	0.138243	0.695975	11.9607	0.0451367	0.995686	112.595	2241	11.9662	13.589	13.5604
28	0.16946	0.162749	0.580538	12.0214	0.0471858	0.995435	141.829	2492	12.0291	14.8073	14.3553
28	0.259001	0.350481	0.544844	12.3512	0.0421208	0.993567	192.502	2488	12.3545	13.6641	13.4463
28	0.384756	0.366737	0.495828	13.2045	0.0454385	0.990436	346.685	2712	13.211	16.9903	16.6439
28	0.0194848	0.577574	0.47873	13.6314	0.0547484	0.995188	219.306	2946	13.6557	22.1521	21.6159
28	0.318733	0.279304	0.682674	11.8458	0.0509154	0.99107	236.676	2292	11.8589	15.4106	15.109
28	0.174448	0.0953466	0.671539	12.9208	0.0469462	0.994971	171.872	2472	12.9289	16.6173	16.4949
28	0.0907496	0.330099	0.521647	11.844	0.0545969	0.994678	144.064	2448	11.8648	16.3718	16.2706
28	0.135725	0.381444	0.636316	13.2616	0.0426949	0.992639	172.597	1684	13.2656	16.1021	15.7234
28	0.0364306	0.401699	0.689022	11.5025	0.0519346	0.995661	119.739	2322	11.5171	14.9689	14.5493
28	0.0263541	0.406309	0.561796	11.8614	0.0514798	0.996368	109.19	2486	11.8755	15.7206	15.3272
28	0.1077	0.137935	0.593008	12.3528	0.0508417	0.995258	144.726	2462	12.3663	16.5194	16.4046
28	0.239534	0.213325	0.50644	11.9795	0.0493458	0.994356	163.282	2501	11.9902	15.161	14.9471
28	0.0249732	0.241808	0.540152	12.542	0.0489695	0.996319	121.608	2577	12.5525	16.3509	16.2512
28	0.0482187	0.265577	0.59124	11.998	0.0502186	0.994892	139.684	2384	12.01	15.3728	15.2745
28	0.128857	0.21235	0.716749	12.4222	0.0459451	0.994174	170.843	2324	12.4288	14.9684	14.9034
28	0.0345348	0.313283	0.546522	12.6833	0.0519121	0.996581	117.179	2611	12.6992	17.8249	17.6815
28	0.337628	0.391247	0.534396	11.5455	0.0463351	0.990702	224.866	2342	11.552	13.3588	12.9893
28	0.0234569	0.200826	0.669731	13.6497	0.0490032	0.996227	153.819	2637	13.6613	19.4227	19.2627
28	0.136153	0.236519	0.467764	11.1317	0.0559633	0.996209	96.4885	2439	11.1545	15.0264	14.7574
28	0.123126	0.327687	0.651712	13.1169	0.0481876	0.995143	174.612	2552	13.1267	17.6888	17.4748
28	0.258334	0.519357	0.70298	13.986	0.0564557	0.99251	333.009	2723	14.0162	23.9807	23.5152
28	0.327088	0.161191	0.678474	12.8507	0.056939	0.995042	166.26	2486	12.8799	20.3166	20.0346
28	0.354105	0.342179	0.741588	12.0972	0.0426405	0.991503	242.466	2289	12.1008	13.4118	13.066
28	0.377842	0.304587	0.695653	12.9978	0.0407392	0.992191	258.71	2431	13.0005	14.8096	14.3794
28	0.0771744	0.36113	0.66926	12.4279	0.0505512	0.994326	180.948	2457	12.441	16.9306	16.5042
28	0.132152	0.138788	0.642159	12.0156	0.0517634	0.995437	123.639	2319	12.0305	15.8788	15.8207
28	0.125818	0.304268	0.748436	14.002	0.0466451	0.993717	260.363	2602	14.0103	19.3925	19.2396
29	0.0134863	0.458433	0.507481	14.18	0.0396198	0.992325	454.595	3156	14.1822	17.5232	16.6221
29	0.207281	0.137675	0.535305	14.6921	0.0413533	0.990536	615.287	3235	14.6954	19.4465	18.6626
29	0.0138552	0.0604486	0.535706	15.684	0.0378127	0.993248	551.012	3470	15.6857	19.6831	19.3673
29	0.0553636	0.17394	0.534443	15.2009	0.0324109	0.996195	262.748	3266	15.2012	15.8561	15.498
29	0.0354505	0.205579	0.561179	14.8721	0.0332758	0.996771	201.388	3127	14.8726	15.5919	15.2457
29	0.143354	0.11448	0.431984	14.2868	0.0360247	0.993318	415.722	3291	14.2878	15.9413	15.2791
29	0.0135131	0.254674	0.51957	13.7515	0.037877	0.994348	312.776	3060	13.7529	15.3056	14.9149
29	0.0136676	0.28875	0.463112	15.0116	0.0401039	0.994568	395.632	3433	15.0143	19.5622	18.8672
29	0.0274617	0.156405	0.434928	14.969	0.02909	0.996155	247.731	3298	14.9691	13.6561	13.4389
29	0.0116209	0.101803	0.486203	15.1073	0.0314431	0.997088	196.985	3303	15.1076	15.0914	14.8347
29	0.0895785	0.0681074	0.529122	15.9901	0.0339334	0.995741	331.041	3417	15.9907	18.4278	17.9856
29	0.253354	0.0684128	0.577681	15.4884	0.0355725	0.987262	995.069	3388	15.4893	18.8609	17.7226
29	0.061898	0.109872	0.479102	16.0652	0.0311446	0.994082	468.584	3484	16.0655	16.6824	16.6107
29	0.0126623	0.255204	0.514836	14.9976	0.0311875	0.995102	325.551	3249	14.9979	15.0609	14.497
29	0.0169088	0.229349	0.480293	16.4506	0.0399551	0.994068	573.388	3750	16.4534	23.2307	22.5696
29	0.0133112	0.0678145	0.591348	15.2677	0.0331128	0.995346	314.893	3181	15.2681	16.5123	15.9858
29	0.0403513	0.0455572	0.528018	14.6619	0.0349214	0.997532	152.72	3162	14.6627	15.7459	15.5796
29	0.0977271	0.356249	0.48796	15.8959	0.0340039	0.992562	654.348	3607	15.8965	18.5123	17.8126
29	0.053409	0.0288954	0.553066	14.2991	0.0314422	0.997032	162.924	3005	14.2994	13.4384	13.2895
29	0.013388	0.230227	0.467825	14.2408	0.0400044	0.996167	224.912	3181	14.2432	17.2789	16.9351
29	0.025283	0.116563	0.528048	14.8292	0.0328303	0.997539	142.814	3088	14.8296	15.0685	14.9473
29	0.0201358	0.187709	0.438755	15.9475	0.0339567	0.995558	379.601	3632	15.9481	18.3372	17.9026
29	0.0235272	0.1204	0.534953	15.6571	0.0393759	0.99298	544.301	3418	15.6595	20.6029	20.1351
29	0.0509711	0.0352052	0.543069	13.6221	0.0323015	0.993465	327.049	2932	13.6224	12.7819	12.4024
29	0.0121727	0.110433	0.474913	14.9689	0.0291413	0.996288	239.364	3259	14.969	13.7947	13.4632
29	0.0118056	0.118557	0.55274	14.8433	0.031004	0.995609	277.899	3152	14.8435	14.5357	14.1137
29	0.233457	0.0730319	0.501353	16.0088	0.0381695	0.996204	306.777	3501	16.0107	20.7349	20.3765
29	0.592831	0.388266	0.505411	15.9199	0.024463	0.992873	543.92	3430	15.9199	13.3764	12.7175
29	0.083278	0.0849656	0.497513	15.0233	0.0307638	0.996428	229.618	3230	15.0235	14.5126	14.3423
29	0.0139143	0.0936292	0.564208	14.2829	0.0370255	0.994783	302.663	3059	14.2842	16.0874	15.713
30	0.134894	0.258515	0.569165	8.12826	0.0699193	0.996869	32.7217	1777	8.18545	10.08	10.0134
30	0.080751	0.398843	0.558059	8.57932	0.0670313	0.995689	47.3164	1803	8.62808	10.7314	10.6526
30	0.22959	0.191142	0.73492	8.42211	0.0700566	0.996334	41.2604	1751	8.48194	10.8177	10.7737
30	0.164704	0.42548	0.502519	7.66122	0.0731927	0.994503	45.9388	1695	7.7285	9.4547	9.35507
30	0.133424	0.426878	0.567036	8.28699	0.0749003	0.997115	33.0229	1841	8.36806	11.2792	11.2284
30	0.0922996	0.174951	0.603861	7.74539	0.0603394	0.994665	42.8127	1594	7.77019	7.84349	7.74642
30	0.146841	0.441976	0.608512	8.09622	0.0757452	0.995113	50.2136	1760	8.17962	10.9428	10.8515
30	0.176039	0.205448	0.701192	8.69354	0.0540221	0.993149	77.0824	1711	8.70776	8.81786	8.66741
30	0.16978	0.309818	0.643798	8.78243	0.0562097	0.994199	67.8827	1777	8.80088	9.40024	9.22908
30	0.161279	0.228696	0.889962	7.73091	0.0660831	0.99749	21.2952	1594	7.7717	8.61982	8.51657
30	0.23532	0.304794	0.671015	8.69266	0.0712841	0.99647	43.9387	1832	8.7599	11.7547	11.6981
30	0.165516	0.214835	0.581385	8.35182	0.0622106	0.99505	47.7791	1709	8.38361	9.40941	9.30896
30	0.02725	0.215867	0.537823	8.98197	0.0511677	0.993753	77.7988	1866	8.99225	8.81699	8.73235
30	0.269192	0.252463	0.697752	8.39668	0.0765411	0.997468	28.4011	1774	8.48739	11.8738	11.8081
30	0.310563	0.288257	0.718198	8.18025	0.0727388	0.993191	70.892	1720	8.25	10.7174	10.5926
30	0.0536067	0.370675	0.533732	7.48193	0.0659544	0.995721	31.1651	1583	7.52101	8.0494	7.95994
30	0.159367	0.210657	0.620669	7.63638	0.0674299	0.996751	25.0463	1572	7.68113	8.56923	8.49442
30	0.270945	0.261866	0.748656	8.10893	0.0748736	0.996719	33.9852	1714	8.18813	10.8096	10.7468
30	0.172626	0.229951	0.840729	8.51459	0.0660848	0.996112	45.7995	1766	8.55952	10.405	10.331
30	0.277681	0.228932	0.724927	9.04798	0.0668094	0.996119	50.8227	1827	9.09853	11.9335	11.8054
30	0.182237	0.46315	0.610552	8.81477	0.077906	0.996678	41.7144	1888	8.91786	13.3384	13.2716
30	0.159373	0.410113	0.577636	8.54308	0.071244	0.994149	67.6953	1840	8.60899	11.4053	11.2919
30	0.14364	0.354292	0.77719	8.03946	0.0737772	0.996771	33.333	1705	8.11276	10.4969	10.3925
30	0.0867848	0.259447	0.705379	7.51373	0.0611998	0.994771	37.8683	1492	7.53981	7.48458	7.40219
30	0.270095	0.325932	0.599798	8.40125	0.0754423	0.996024	43.8951	1801	8.48622	11.7041	11.6327
30	0.178108	0.404946	0.599605	8.3899	0.0742999	0.996975	31.8266	1773	8.46896	11.4518	11.4069
30	0.160551	0.373046	0.73595	7.51762	0.077546	0.996752	29.2927	1656	7.60374	9.67239	9.60335
30	0.282073	0.267211	0.903365	8.44104	0.0722283	0.997066	32.5645	1767	8.51063	11.2577	11.1916
30	0.233657	0.343832	0.837143	7.57612	0.0801094	0.996654	26.9579	1592	7.67625	10.1735	10.1139
30	0.135744	0.333355	0.678405	8.65513	0.0690723	0.996036	49.4952	1829	8.71243	11.2882	11.203
31	0.271281	0.338932	0.417142	10.09	0.0499044	0.987188	223.397	2183	10.0997	11.0815	10.731
31	0.0434563	0.349261	0.498632	11.2775	0.0477757	0.990967	214.076	2344	11.2854	13.0761	12.8006
31	0.115641	0.570787	0.4652	10.9561	0.0632978	0.994926	121.106	2410	11.002	16.7109	16.3228
31	0.187339	0.206632	0.469288	10.3879	0.0532451	0.992843	142.709	2246	10.4033	12.4435	12.1853
31	0.337085	0.349239	0.550756	10.9587	0.0594444	0.992019	187.791	2332	10.9909	15.6237	15.2595
31	0.214389	0.316859	0.51526	9.63617	0.0581053	0.993371	107.573	2078	9.66092	11.8783	11.513
31	0.025396	0.50792	0.287743	9.56545	0.0528793	0.992786	123.803	2240	9.57907	10.5842	10.2566
31	0.490281	0.377654	0.458594	10.6255	0.0515945	0.986037	302.927	2337	10.6384	12.8696	12.3289
31	0.184991	0.325517	0.49587	10.8936	0.0556114	0.992571	163.426	2306	10.915	14.3638	14.0377
31	0.0449053	0.59376	0.292474	9.99659	0.0594829	0.991894	141.373	2258	10.0261	12.988	12.7066
31	0.0457834	0.446104	0.532688	10.808	0.0574728	0.994599	116.86	2278	10.834	14.5233	14.3141
31	0.298716	0.483393	0.576351	11.0126	0.0546684	0.988454	243.653	2222	11.032	14.4991	14.0861
31	0.402719	0.494482	0.548025	10.3854	0.0462809	0.987639	247.544	2199	10.3913	11.0877	10.4972
31	0.239184	0.214591	0.592767	10.1624	0.0525334	0.993664	113.995	2089	10.1762	11.864	11.496
31	0.120514	0.15555	0.495399	9.70586	0.0477996	0.992084	121.511	2029	9.71275	9.6139	9.4865
31	0.227921	0.392866	0.540823	11.098	0.0662761	0.994468	132.101	2356	11.1574	17.8501	17.6064
31	0.129891	0.351035	0.467562	11.0748	0.0608987	0.994933	125.015	2424	11.1122	16.2457	15.996
31	0.136155	0.548852	0.552821	9.79774	0.0668925	0.994297	96.7791	2127	9.85283	14.1904	13.8618
31	0.0908003	0.356943	0.406118	11.4828	0.0550952	0.992945	192.21	2541	11.5041	15.7357	15.4425
31	0.380643	0.245132	0.515102	9.89794	0.0464497	0.98793	196.978	2078	9.90363	10.0275	9.57156
31	0.0467604	0.412889	0.499926	10.653	0.0524481	0.993099	137.069	2215	10.6674	12.8124	12.611
31	0.454306	0.402354	0.664911	12.1567	0.0488351	0.987306	365.83	2384	12.1668	15.8123	15.2238
31	0.0627462	0.41858	0.530523	11.08	0.0596564	0.995592	106.299	2345	11.1133	15.8527	15.6592
31	0.238544	0.173865	0.591175	11.3163	0.0497555	0.993491	159.562	2305	11.327	13.8346	13.4552
31	0.104082	0.422511	0.595087	9.48501	0.0651186	0.994669	85.4178	2020	9.53132	12.7859	12.6163
31	0.0272006	0.504517	0.498735	10.1954	0.0512643	0.994541	105.855	2201	10.2072	11.6567	11.2738
31	0.103533	0.271553	0.544873	11.299	0.0569201	0.994621	140.837	2406	11.3246	15.7533	15.4828
31	0.264121	0.301478	0.570395	10.6636	0.0522897	0.991948	173.282	2228	10.6777	12.9454	12.5955
31	0.239936	0.282366	0.570784	9.42901	0.0640294	0.993788	95.678	2014	9.47105	12.4139	12.2414
31	0.0882903	0.235583	0.463823	10.0971	0.0496027	0.992538	131.411	2153	10.1064	10.9108	10.6773
32	0.214664	0.0302743	0.743812	11.0209	0.0385714	0.991807	213.555	2202	11.0223	9.94806	9.76324
32	0.0772054	0.0389035	0.698378	12.8462	0.0440837	0.993735	256.908	2609	12.8511	15.3623	15.2586
32	0.105295	0.0254321	0.466562	11.0861	0.0234574	0.996051	96.1401	2364	11.0861	6.12958	5.90714
32	0.0148735	0.13753	0.544638	12.3459	0.0414562	0.995422	183.203	2724	12.3488	13.2635	13.2125
32	0.0246617	0.0427625	0.681157	11.8218	0.0345596	0.997677	69.6165	2327	11.8223	10.0912	10.0193
32	0.0156276	0.109984	0.799065	11.8687	0.0315279	0.988752	378.408	2362	11.8689	9.38105	9.18166
32	0.0209062	0.213114	0.403247	10.9848	0.0310556	0.99301	204.869	2564	10.9849	8.01203	7.743
32	0.0164662	0.0861147	0.764522	11.2922	0.0434568	0.990806	269.372	2293	11.2961	11.9193	11.6139
32	0.0262677	0.156903	0.492833	12.7976	0.0443183	0.997485	99.1297	2763	12.8028	15.3283	15.2283
32	0.160474	0.0358095	0.605254	12.5771	0.0303714	0.994496	207.037	2602	12.5772	10.3129	9.91924
32	0.0923276	0.101544	0.623974	9.81396	0.0454282	0.983241	379.157	2199	9.81873	9.52684	9.19168
32	0.0574579	0.0431263	0.552665	11.7467	0.0387247	0.989593	372.109	2615	11.7482	11.2614	11.1376
32	0.127861	0.186096	0.652544	11.8369	0.0365054	0.993077	239.318	2484	11.8378	10.7193	10.634
32	0.106784	0.0938063	0.641207	10.5662	0.0374314	0.990013	251.068	2244	10.5672	8.96298	8.69763
32	0.0133128	0.0594397	0.58604	11.2461	0.0337172	0.997768	56.8385	2296	11.2465	8.95923	8.83782
32	0.0340389	0.0416749	0.718694	10.0483	0.0401032	0.991966	170.074	2066	10.0501	8.66052	8.45342
32	0.0129193	0.169997	0.516718	11.0813	0.0374671	0.993487	190.715	2485	11.0823	9.88236	9.57571
32	0.0412563	0.19373	0.635432	11.9285	0.0397861	0.992613	255.831	2504	11.9305	12.1834	11.8144
32	0.0122334	0.144788	0.479367	10.9706	0.0362268	0.990231	279.808	2493	10.9713	9.4252	9.06181
32	0.0356283	0.043857	0.54804	10.6248	0.0339041	0.997252	59.9185	2213	10.6251	7.98079	7.93362
32	0.0511908	0.057217	0.808591	11.8896	0.0385154	0.991715	282.899	2409	11.8911	11.4589	11.3458
32	0.0151351	0.213469	0.362125	12.4667	0.0459957	0.998523	58.0403	2872	12.4733	15.0962	15.0277
32	0.0698399	0.228362	0.663176	11.7316	0.0428564	0.988557	403.567	2494	11.7352	12.6897	12.3535
32	0.0160668	0.271512	0.611885	10.1927	0.049475	0.988178	283.626	2252	10.202	11.177	10.8507
32	0.0131621	0.0232299	0.725221	12.4039	0.0312396	0.997191	91.6049	2353	12.4041	10.0271	9.9334
32	0.0156093	0.31381	0.636249	9.62533	0.0456346	0.987598	247.705	2096	9.63017	9.32246	8.8841
32	0.433359	0.373498	0.491004	11.5119	0.0251172	0.992412	227.418	2529	11.5119	7.37631	6.83271
32	0.0156093	0.31381	0.636249	9.62533	0.0456346	0.987598	247.705	2096	9.63017	9.32246	8.8841
32	0.0891931	0.0574608	0.568869	10.7317	0.0413582	0.997816	46.6042	2191	10.7342	10.0686	9.95867
32	0.0246926	0.0556151	0.563663	11.8514	0.0415926	0.993021	249.914	2608	11.8542	12.3124	12.2172
33	0.337979	0.549307	0.410346	17.6738	0.0592414	0.996514	250.635	2672	17.7247	39.9312	39.5444
33	0.373253	0.520972	0.457598	19.1871	0.0559633	0.995061	656.502	4242	19.2263	44.2149	43.8433
33	0.466747	0.50236	0.48399	17.0719	0.0543432	0.993587	611.644	3777	17.1009	34.1085	33.6361
33	0.177833	0.374601	0.489503	19.7393	0.0528244	0.997554	355.805	4306	19.7672	44.223	43.6292
33	0.794554	0.934653	0.560992	21.6731	0.0451611	0.990051	1127.15	2975	21.6832	46.055	44.5502
33	0.542265	0.552942	0.675207	17.179	0.0426681	0.991397	710.787	3343	17.1841	27.1996	26.3672
33	0.112405	0.286948	0.511791	15.6857	0.0524281	0.997755	166.007	3403	15.7068	27.5685	27.3297
33	0.466747	0.50236	0.48399	17.0719	0.0543432	0.993587	611.644	3777	17.1009	34.1085	33.6361
33	0.205289	0.214676	0.595008	18.6232	0.0529057	0.997174	334.24	3867	18.6498	39.4772	38.8984
33	0.310458	0.559744	0.574465	19.8823	0.0535257	0.995401	652.586	4177	19.913	45.3342	44.8903
33	0.442513	0.71958	0.510469	19.5926	0.0614811	0.9936	907.799	4310	19.6624	51.2744	50.5809
33	0.317241	0.515895	0.470609	19.7271	0.0573458	0.995239	690.095	4355	19.7739	47.9313	47.574
33	0.483494	0.587328	0.561137	19.7285	0.0532154	0.993001	930.351	4117	19.7577	44.3339	43.9251
33	0.695662	0.734488	0.501183	17.2293	0.052082	0.988107	1068.52	3708	17.2515	33.5695	32.7417
33	0.70479	0.328587	0.491577	17.2963	0.0518738	0.994402	559.879	3808	17.318	33.2806	32.8566
33	0.466687	0.502325	0.48399	17.0719	0.0543428	0.993587	611.644	3777	17.1009	34.1085	33.6361
33	0.555929	0.341481	0.582725	16.5806	0.0533204	0.994775	432.998	3463	16.6055	31.374	31.0913
33	0.725598	0.685436	0.568653	20.586	0.0500145	0.991618	867.122	2882	20.6062	45.7439	44.7734
33	1.03734	0.567952	0.551742	20.7876	0.0428254	0.991494	868.783	2868	20.794	39.7585	38.7576
33	0.126473	0.617512	0.54685	17.3035	0.0604468	0.996714	220.562	2514	17.3595	39.1801	38.7362
33	0.347107	0.479574	0.598173	18.9307	0.0536115	0.995396	511.38	3816	18.9602	41.0027	40.7656
33	0.0518162	0.491431	0.522806	16.3191	0.0534134	0.997421	224.193	3600	16.3439	30.7375	30.1743
33	0.366696	0.276839	0.508959	16.1755	0.0538786	0.996966	245.673	3520	16.2015	30.1587	29.9211
33	0.520258	0.521841	0.575101	17.8285	0.0528604	0.994357	592.796	3784	17.8538	36.0502	35.6169
33	0.258679	0.607009	0.526262	21.1188	0.0594634	0.994996	852.362	4530	21.181	57.1909	56.6905
33	0.311078	0.540133	0.557728	19.6669	0.0545827	0.994028	811.116	4147	19.7012	45.3025	44.8491
33	0.508062	0.521147	0.517518	18.0631	0.0568976	0.994691	575.921	3910	18.1039	39.9829	39.5524
33	0.61385	0.449528	0.49622	18.569	0.0566669	0.991244	1024.58	4030	18.61	42.123	41.6176
33	0.396337	0.291335	0.565801	17.2051	0.0558712	0.995909	396.397	3661	17.2399	35.356	35.191
33	0.808943	0.311658	0.468885	17.6898	0.049702	0.992635	752.831	3869	17.7064	33.2977	32.8425
34	0.305741	0.0367049	0.705935	12.4265	0.0451411	0.994482	219.91	2586	12.4323	15.0285	14.6388
34	0.407767	0.261672	0.482601	10.6297	0.0430765	0.992417	187.571	2397	10.6331	10.6126	10.1965
34	0.32429	0.231887	0.80057	12.0637	0.0473681	0.993377	234.367	2464	12.0717	14.6626	14.5156
34	0.0171117	0.0927629	0.55043	10.7238	0.0477564	0.994533	147.621	2395	10.7313	11.7028	11.5696
34	0.12298	0.08255	0.826143	11.4511	0.0571388	0.996037	113.159	2322	11.4777	15.9855	15.968
34	0.172099	0.184158	0.750732	13.2216	0.0508611	0.995395	200.42	2656	13.2361	18.9124	18.801
34	0.0150606	0.170437	0.560687	12.4439	0.0452709	0.997	113.394	2666	12.4498	14.977	14.7243
34	0.0438044	0.149051	0.518239	12.2939	0.0482203	0.997067	112.025	2723	12.3032	15.4972	15.3618
34	0.0541642	0.117615	0.53489	11.9566	0.0413977	0.995467	156.548	2600	11.9594	12.396	12.3741
34	0.140883	0.282839	0.493701	13.1799	0.0459835	0.995131	248.532	3021	13.187	17.0509	16.7918
34	0.114118	0.14483	0.568156	11.0313	0.0466075	0.992687	202.364	2434	11.0378	12.0635	11.9316
34	0.114087	0.0271062	0.762813	12.8672	0.0455309	0.996933	129.469	2591	12.8736	16.0275	15.8384
34	0.157288	0.145412	0.647582	12.0655	0.0533663	0.996148	123.609	2472	12.0837	16.5915	16.4788
34	0.0931222	0.0423271	0.917259	12.1574	0.0471293	0.996021	139.69	2530	12.1652	14.7922	14.6635
34	0.0394453	0.101888	0.523564	12.0601	0.0444324	0.994276	202.652	2639	12.065	13.5684	13.5603
34	0.118275	0.200059	0.535158	11.0208	0.0565932	0.995626	121.263	2443	11.0449	14.6371	14.6392
34	0.116104	0.126071	0.766556	12.0582	0.0458605	0.992915	253.733	2459	12.0645	14.0504	14.0155
34	0.0296911	0.144631	0.523378	11.9593	0.0502816	0.996023	124.71	2556	11.9714	15.4679	15.1964
34	0.160498	0.279606	0.567639	12.9257	0.0513559	0.986922	631.12	2907	12.9409	18.3113	18.1548
34	0.104961	0.144313	0.792234	12.5482	0.0586654	0.996781	125.161	2583	12.5824	19.6967	19.7253
34	0.0328727	0.093906	0.560552	12.6012	0.0437784	0.99422	240.387	2752	12.6058	14.9208	14.5752
34	0.0343737	0.133173	0.525537	11.2273	0.0509532	0.997798	64.6124	2488	11.2398	13.6397	13.5832
34	0.0152459	0.0351942	0.673354	11.4092	0.0414934	0.994575	151.574	2301	11.4119	11.6057	11.2942
34	0.213397	0.229941	0.808462	11.8577	0.0488197	0.995888	129.198	2369	11.8675	14.6553	14.4792
34	0.246879	0.221422	0.578208	11.634	0.0534913	0.995465	135.107	2464	11.6519	15.4663	15.3597
34	0.127808	0.0837379	0.772427	12.1231	0.0519642	0.994899	174.923	2441	12.1384	16.1795	16.1713
34	0.0586535	0.137898	0.553402	11.9651	0.0547852	0.99642	126.98	2629	11.9865	16.6551	16.6661
34	0.187408	0.237276	0.645371	12.205	0.0542864	0.996644	114.481	2521	12.2256	17.3297	17.1725
34	0.373566	0.379022	0.790194	11.9983	0.0440612	0.993132	230.029	2412	12.0029	13.7221	13.3038
34	0.1769	0.0293248	0.896863	11.307	0.048338	0.992019	224.995	2329	11.3157	13.1771	13.028
35	0.514022	0.119684	0.606151	21.6619	0.0272671	0.995575	801.6	4378	21.6619	26.8917	26.3262
35	0.031825	0.246745	0.370361	20.2623	0.0280695	0.996154	578.478	4455	20.2624	23.8028	23.7331
35	0.206393	0.0267079	0.541315	19.1952	0.030037	0.996946	392.007	4008	19.1954	23.3003	22.8421
35	0.529139	0.0900102	0.558826	20.7123	0.029489	0.995946	659.355	4316	20.7125	26.7457	26.0943
35	0.331694	0.366399	0.358599	21.1017	0.028064	0.994672	960.946	4755	21.1018	26.5439	25.735
35	0.0111853	0.162195	0.33321	17.8516	0.0303801	0.996991	322.203	4017	17.8518	20.2093	19.9896
35	0.0893836	0.284289	0.442435	20.2612	0.0344662	0.995705	691.637	4473	20.2621	29.7853	29.3481
35	0.258038	0.0351477	0.480961	22.4764	0.0210543	0.995915	836	4774	22.4764	22.143	21.7365
35	0.133635	0.205113	0.324001	18.9357	0.0266196	0.994878	633.281	4220	18.9358	19.8153	19.6251
35	0.414106	0.264975	0.282968	18.4951	0.0344329	0.995039	613.527	4281	18.4959	25.0419	24.4302
35	0.153729	0.0658267	0.472579	20.1064	0.0314101	0.996469	558.988	4408	20.1067	26.8135	26.248
35	0.195106	0.0672411	0.328001	19.4493	0.023694	0.995096	659.616	4335	19.4493	18.5537	18.3694
35	0.682208	0.173409	0.461102	19.1469	0.0297962	0.993554	876.942	4233	19.147	23.5609	22.5389
35	0.0234588	0.0937988	0.522508	18.0443	0.0353267	0.997194	314.795	3860	18.0453	24.1238	23.8818
35	0.0101408	0.135457	0.474163	21.7522	0.023796	0.995949	725.562	4573	21.7522	23.3229	23.0785
35	0.313198	0.0247283	0.544632	21.9195	0.0268196	0.997042	591.521	4637	21.9195	27.166	26.5005
35	0.775427	0.692222	0.375236	18.0555	0.0281102	0.991305	1037.1	4164	18.0556	20.1255	18.8732
35	0.324996	0.124469	0.667247	19.2685	0.0248295	0.994802	570.988	3596	19.2686	19.2432	18.9171
35	0.311043	0.0646661	0.437757	22.8052	0.0245599	0.995744	878.454	4858	22.8052	26.4754	26.2033
35	0.674984	0.438819	0.711335	20.2468	0.0270882	0.992553	642.06	2503	20.2469	23.5775	22.8437
35	0.0415167	0.0686282	0.41358	19.884	0.0314034	0.99715	442.502	4458	19.8843	26.0609	25.665
35	0.0125078	0.255373	0.389121	16.703	0.034048	0.996355	356.411	3851	16.7036	20.1953	19.6938
35	0.297975	0.129924	0.594357	19.5341	0.0294547	0.994922	648.266	3913	19.5342	23.5651	23.1821
35	0.716615	0.295809	0.463602	20.952	0.0253202	0.993984	1024.37	4549	20.952	23.8585	22.8213
35	0.0551453	0.0680587	0.547583	21.914	0.0265299	0.996664	633.407	4542	21.914	26.4483	26.1928
35	0.0606617	0.216861	0.724872	18.361	0.0331253	0.997128	196.456	2304	18.3615	23.4784	23.1287
35	0.46345	0.369995	0.795289	18.6082	0.027995	0.993591	431.143	2252	18.6083	20.4943	19.9616
35	0.333269	0.299586	0.657325	21.4549	0.0247267	0.993569	658.199	2692	21.4549	23.8837	23.3539
35	0.494921	0.199477	0.538337	21.5145	0.0331832	0.996745	572.643	4467	21.5151	32.3514	31.8132
35	0.134253	0.0428269	0.563985	18.3262	0.0328162	0.997302	298.912	3787	18.3267	23.3258	22.8181
36	0.0380488	0.498336	0.509641	14.8909	0.0594343	0.996672	226.846	3330	14.9346	28.3542	28.1699
36	0.176301	0.264734	0.485143	16.1143	0.0526397	0.997094	252.473	3629	16.1366	29.0135	28.9679
36	0.434714	0.430904	0.474261	16.3154	0.0479631	0.994713	438.614	3587	16.3273	27.281	26.9032
36	0.283376	0.265566	0.463143	15.1144	0.0517956	0.99593	282.941	3397	15.1332	25.3271	25.0496
36	0.249531	0.150251	0.522369	17.2874	0.0448666	0.995109	456.506	3662	17.2951	28.6084	28.1498
36	0.0274749	0.455491	0.431279	15.0063	0.0475351	0.994922	326.144	3326	15.0166	22.8416	22.5444
36	1.00712	0.503712	0.396105	15.537	0.0581464	0.992812	609.917	3776	15.5771	30.9774	29.9533
36	0.208066	0.170471	0.556731	17.5186	0.0453344	0.994126	575.749	3673	17.527	29.6391	29.2253
36	0.231278	0.257462	0.505008	15.9051	0.0545809	0.997842	155.581	3391	15.9329	29.5388	29.3318
36	0.0800784	0.242538	0.596873	15.6427	0.0484975	0.996639	235.043	3230	15.6551	25.1299	25.0221
36	0.512839	0.568145	0.558101	17.7905	0.0393135	0.99115	822.429	3609	17.7931	26.4325	25.9527
36	0.229857	0.352412	0.376741	14.516	0.047944	0.996025	286.054	3507	14.5265	21.3074	21.287
36	0.0994302	0.606194	0.365195	16.4762	0.0540802	0.995863	403.505	3901	16.5033	31.1949	31.1678
36	0.0253848	0.421497	0.400143	16.2273	0.0467371	0.991915	555.68	3433	16.2371	26.1714	25.895
36	0.137603	0.445191	0.460511	16.5084	0.0614473	0.996643	329.597	3834	16.5671	36.0002	35.8885
36	0.114606	0.195424	0.559839	15.7389	0.0455837	0.995917	292.79	3298	15.7468	23.8713	23.7258
36	0.0237007	0.436957	0.467573	15.4451	0.0595847	0.998137	144.983	3533	15.4911	30.5239	30.3881
36	0.0306752	0.120111	0.52147	16.0378	0.0480219	0.995859	357.603	3574	16.0496	26.2358	26.0292
36	0.205159	0.427256	0.552376	15.8214	0.0535924	0.994597	408.181	3394	15.8459	28.7996	28.4631
36	0.303137	0.416729	0.451081	16.8782	0.0526928	0.995372	433.587	3769	16.9016	32.0874	31.8133
36	0.0829183	0.442437	0.539348	16.9958	0.0530053	0.996117	370.148	3675	17.0204	32.6736	32.4621
36	0.138962	0.255622	0.527939	15.1671	0.0550953	0.997603	163.422	3299	15.1952	27.0825	26.9419
36	0.0781293	0.30164	0.750715	16.3136	0.0528981	0.992379	493.801	3004	16.3369	29.9562	29.844
36	0.116389	0.267228	0.478883	15.3699	0.0479048	0.99641	270.462	3453	15.381	23.8296	23.8445
36	0.0988688	0.238184	0.545329	16.2509	0.0542245	0.997478	218.809	3558	16.2782	30.74	30.4079
36	0.153514	0.436618	0.673208	15.9476	0.0454309	0.994862	386.26	3213	15.9553	24.712	24.2729
36	0.153492	0.436578	0.673209	15.9476	0.0454312	0.994863	386.26	3213	15.9554	24.712	24.2733
36	0.0933826	0.356055	0.509009	15.1505	0.0555292	0.996611	235.907	3346	15.18	27.1448	27.1095
36	0.987249	0.596585	0.403232	14.4238	0.0510317	0.992069	578.849	3550	14.4401	23.2226	22.4554
36	0.68073	0.493609	0.472436	16.4657	0.039995	0.98862	965.443	3635	16.4685	23.8191	22.6347
37	0.197238	0.0922293	0.633492	19.3696	0.0445627	0.996561	436.983	3884	19.3777	35.3314	35.087
37	0.512105	0.567099	0.669022	19.2723	0.041488	0.993299	891.95	3906	19.2769	32.8036	32.2222
37	0.722295	0.528409	0.661754	18.2049	0.0380393	0.98988	1041.28	3589	18.207	27.3286	26.2567
37	0.394471	0.292154	0.837546	18.2859	0.0430883	0.995366	522.359	3611	18.2918	30.4792	30.1836
37	0.177365	0.0638547	0.726925	18.0156	0.0470507	0.99737	279.338	3564	18.027	32.3675	32.1432
37	0.0709465	0.230739	0.653584	20.0998	0.0397619	0.996725	467.651	3988	20.1031	33.8313	33.523
37	0.395721	0.187074	0.635037	18.5029	0.0392869	0.995	560.235	3709	18.5056	28.3872	28.053
37	0.14609	0.206435	0.735037	18.6877	0.0438137	0.996832	370.611	3648	18.6946	32.1881	32.0828
37	0.219677	0.259177	0.711778	18.2684	0.0488653	0.996642	371.652	3628	18.2836	34.5894	34.4012
37	0.533762	0.696135	0.774921	20.107	0.0380977	0.990176	1307.93	3771	20.1093	33.1328	32.0814
37	0.153594	0.130251	0.749476	19.3482	0.0411297	0.993466	753.804	3593	19.3525	32.5007	32.1826
37	0.887265	0.966769	0.760867	20.6338	0.0364915	0.988745	1700.46	3955	20.6354	33.6653	32.3006
37	0.829963	0.5503	0.706346	20.0646	0.0399799	0.990533	1300.01	3889	20.0681	34.4482	33.5973
37	0.502089	0.383978	0.741873	21.0322	0.0407969	0.993937	931.604	3970	21.0365	37.9948	37.706
37	0.0166295	0.223337	0.614137	18.1832	0.0443279	0.997555	272.929	3732	18.1905	31.0349	30.7489
37	0.140614	0.0928958	0.699127	18.3237	0.0400092	0.996138	409.778	3545	18.3269	28.1829	28.0418
37	0.205317	0.226276	0.728077	18.1394	0.0484112	0.995043	541.055	3593	18.1535	33.8408	33.5835
37	0.201497	0.147946	0.717744	20.531	0.0420062	0.995718	642.87	3970	20.5364	37.2093	37.0478
37	0.0986134	0.213586	0.722105	17.7303	0.0464605	0.996366	363.828	3486	17.7405	30.8784	30.7208
37	0.579449	0.577927	0.692262	21.1109	0.0399334	0.992081	1337	4192	21.1145	38.3008	37.1474
37	0.636861	0.449166	0.724948	20.0629	0.0382504	0.992887	1015.5	3907	20.0652	32.8776	32.0743
37	0.155434	0.251512	0.769582	17.6602	0.0379229	0.994357	469.762	3200	17.6621	24.8866	24.63
37	0.153594	0.130251	0.749476	19.3482	0.0411297	0.993466	753.804	3593	19.3525	32.5007	32.1826
37	0.606636	0.339052	0.693995	18.6678	0.0387489	0.993129	783.881	3661	18.6703	28.8427	28.1469
37	1.10845	0.665808	0.625677	18.8642	0.0367812	0.988324	1349.52	3793	18.8657	28.2322	27.2209
37	0.846514	0.654514	0.727676	20.0828	0.042592	0.990836	1317.23	3943	20.0887	37.1721	35.9669
37	0.212746	0.393215	0.579349	18.3746	0.0402304	0.997545	252.889	3685	18.3779	28.5442	28.3607
37	1.20772	1.15919	0.802363	20.3992	0.0367105	0.987985	1788.05	3940	20.4008	33.3715	31.7675
37	0.481453	0.266004	0.681733	18.7032	0.0435683	0.994958	600.022	3740	18.7098	32.4756	31.9469
37	0.174978	0.331351	0.718428	18.7457	0.0407006	0.99459	630.48	3651	18.7494	30.299	29.8792
38	0.356357	0.0809658	0.682699	18.9345	0.041848	0.996786	428.013	3873	18.9393	31.9507	31.3856
38	0.200039	0.341109	0.626892	17.9269	0.0381673	0.997204	304.75	3676	17.9289	25.9598	25.5502
38	0.016682	0.275772	0.690399	14.9719	0.040713	0.992458	523.958	3099	14.9749	19.8614	19.0659
38	0.462866	0.103356	0.724408	17.5709	0.0356372	0.995066	455.686	3360	17.572	23.5696	22.8521
38	0.35093	0.0332214	0.673968	18.3754	0.0394603	0.995734	464.425	3620	18.3782	28.4676	27.7953
38	0.0165179	0.233203	0.689623	17.3655	0.0326273	0.996293	356.911	3431	17.3659	20.8722	20.3662
38	0.348744	0.150302	0.716891	18.568	0.0405102	0.996391	396.381	3579	18.5716	29.8505	29.1719
38	0.290593	0.0808367	0.705097	15.0455	0.0528748	0.994943	360.923	3164	15.0669	25.9048	25.3727
38	0.135322	0.274576	0.738078	19.6325	0.0356502	0.996106	526.48	3787	19.6337	29.0888	28.5401
38	0.296043	0.0305928	0.675756	16.5887	0.0385403	0.996513	316.605	3398	16.5908	22.6712	22.1013
38	0.322576	0.107612	0.705556	17.2321	0.0426529	0.996245	352.162	3419	17.2372	26.9429	26.5205
38	0.0495721	0.272149	0.741776	17.3597	0.0515533	0.998042	181.959	3420	17.3806	33.2566	32.8805
38	0.111622	0.445971	0.74021	16.688	0.0416597	0.994277	489.246	3275	16.6921	24.922	24.2649
38	0.102054	0.434539	0.694879	17.107	0.0405983	0.99603	392.836	3496	17.1104	25.2974	24.8183
38	0.03345	0.279093	0.746799	19.372	0.0378174	0.996615	458.73	3784	19.3741	30.1466	29.5502
38	0.295005	0.522375	0.698548	17.9764	0.0489629	0.995319	517.956	3663	17.9915	33.8614	33.3807
38	0.023654	0.19521	0.691556	15.7299	0.0392684	0.994389	437.185	3207	15.7322	20.8704	20.2647
38	0.253229	0.0581581	0.721269	18.1117	0.0413934	0.995988	415.344	3523	18.1159	28.8478	28.39
38	0.516471	0.585688	0.706368	18.3014	0.0510667	0.994951	599.038	3765	18.3221	36.7374	36.178
38	0.0736227	0.322216	0.672138	17.4093	0.0513585	0.996526	378.822	3672	17.4297	33.3766	32.9359
38	0.143847	0.030923	0.725344	16.1475	0.0390038	0.99709	217.744	3126	16.1497	21.6669	21.2046
38	0.185404	0.0371929	0.698221	16.2663	0.037805	0.996738	258.997	3209	16.268	21.3672	20.8275
38	0.0431419	0.135745	0.723267	16.7243	0.0360763	0.996961	242.555	3196	16.7254	21.1059	20.9687
38	0.125886	0.405272	0.698918	15.7049	0.0424198	0.992433	624.451	3278	15.7093	22.7164	21.9016
38	0.169567	0.248794	0.603572	19.5568	0.0306942	0.992951	874.359	3865	19.557	24.6017	24.2473
38	0.142434	0.521831	0.718651	18.2609	0.0483935	0.996609	390.513	3678	18.2751	34.6009	34.0217
38	0.26356	0.0726446	0.732699	17.0861	0.0410556	0.99629	362.477	3439	17.0898	25.4348	25.0497
38	0.114032	0.0345673	0.655327	17.6779	0.0391826	0.996611	346.008	3556	17.6805	26.1639	25.5363
38	0.191009	0.441014	0.674826	18.5435	0.0405864	0.996425	443.933	3792	18.5472	29.8367	29.1523
38	0.26813	0.0514874	0.735687	17.9169	0.0322233	0.996572	348.448	3432	17.9172	22.1009	21.4018
39	0.110941	0.402295	0.545264	9.88981	0.06534	0.997167	55.8089	2190	9.93898	13.8159	13.7669
39	0.142606	0.142592	0.498514	10.1349	0.0516855	0.998476	31.2094	2230	10.1473	11.3034	11.2376
39	0.0910833	0.54181	0.485219	8.8636	0.0772909	0.997229	41.7678	2066	8.96365	13.3395	13.3012
39	0.0549479	0.241717	0.505392	9.64355	0.0521921	0.996219	65.5192	2106	9.65615	10.3663	10.2806
39	0.0509721	0.238855	0.439629	9.90376	0.0475579	0.996789	56.7189	2157	9.91054	9.88423	9.8245
39	0.137652	0.168184	0.5924	9.15215	0.0588514	0.997482	36.6449	1934	9.1775	10.6025	10.5289
39	0.0431384	0.181926	0.617012	9.50951	0.0494461	0.996898	47.9551	1943	9.5181	9.54732	9.43903
39	0.0785707	0.413868	0.463891	10.052	0.0599144	0.996834	64.6041	2268	10.083	13.0792	12.9484
39	0.115046	0.40368	0.666398	8.76104	0.074461	0.996735	47.7523	1944	8.84444	12.5164	12.4683
39	0.0790483	0.173137	0.550324	9.11171	0.0542687	0.998621	19.4598	1936	9.12705	9.66674	9.56769
39	0.160525	0.318016	0.497558	9.68594	0.0663344	0.996586	66.01	2217	9.73807	13.4784	13.424
39	0.148392	0.243212	0.551522	9.71243	0.064605	0.997537	45.2664	2136	9.75788	13.2181	13.1152
39	0.16606	0.184858	0.542328	10.0424	0.0570404	0.996758	61.5801	2153	10.0655	12.3991	12.2584
39	0.234182	0.247057	0.49448	9.17573	0.0640641	0.996727	48.3259	2031	9.21676	11.7735	11.5994
39	0.0505791	0.306831	0.542775	9.60015	0.0573042	0.997579	42.0792	2085	9.62283	11.3437	11.258
39	0.119399	0.241367	0.567328	9.48133	0.0602819	0.996664	59.3811	2089	9.51153	11.7167	11.596
39	0.112598	0.462554	0.517508	9.29018	0.0666931	0.996678	56.511	2105	9.34161	12.4817	12.4223
39	0.0369847	0.434412	0.544461	10.0544	0.0637932	0.997109	61.07	2239	10.0984	14.0239	13.8634
39	0.118074	0.225186	0.520005	9.46412	0.0605474	0.996873	54.5406	2114	9.49504	11.6956	11.6088
39	0.147361	0.201386	0.548634	9.46242	0.0603306	0.996615	57.489	2078	9.4927	11.7024	11.5598
39	0.172677	0.27991	0.490116	9.96678	0.0602195	0.996231	81.1472	2296	9.99834	13.008	12.7995
39	0.0539538	0.449631	0.413274	9.07026	0.0640702	0.996557	56.9545	2152	9.11085	11.4416	11.3354
39	0.158518	0.204914	0.589031	8.66557	0.0628306	0.997598	29.7383	1841	8.70042	10.1775	10.1297
39	0.0795834	0.351006	0.49881	9.05847	0.0648224	0.997889	31.4625	2026	9.10163	11.5146	11.4502
39	0.133757	0.214633	0.514819	10.3374	0.0597962	0.997747	49.5049	2288	10.3689	13.8005	13.6649
39	0.0388496	0.387339	0.491841	10.2969	0.0533898	0.995768	90.1635	2268	10.3126	12.1995	12.0077
39	0.102237	0.301875	0.468586	10.1826	0.0593955	0.99762	52.374	2321	10.2123	13.286	13.1629
39	0.0403194	0.400567	0.482677	10.2091	0.0587699	0.997092	61.1855	2273	10.2371	13.2361	13.0816
39	0.0215703	0.424484	0.443937	9.75885	0.0570286	0.997381	49.2095	2212	9.78124	11.7137	11.5733
39	0.213461	0.318982	0.532156	10.0479	0.0683016	0.997451	52.997	2252	10.1108	14.9991	14.9144
40	0.157835	0.196279	0.58193	10.7936	0.0622374	0.997991	51.6546	2356	10.8347	15.5488	15.555
40	0.331278	0.193797	0.555965	8.62424	0.0602465	0.99645	43.9944	1872	8.65162	9.68677	9.58816
40	0.134651	0.174923	0.634449	10.8224	0.0655788	0.997861	55.2773	2344	10.8772	16.6066	16.5512
40	0.317343	0.174139	0.46715	8.18858	0.058013	0.995851	43.522	1818	8.20942	8.39992	8.29957
40	0.154631	0.10976	0.895361	12.7746	0.0508685	0.997208	67.5046	1691	12.7887	17.7032	17.5541
40	0.200783	0.370609	0.484648	12.4374	0.0614638	0.996784	118.829	2750	12.4816	20.4923	20.3764
40	0.269405	0.42624	0.374303	12.0895	0.0635451	0.997512	85.3907	2773	12.1412	20.0826	19.959
40	0.25518	0.219025	0.57156	8.50282	0.0571305	0.995984	47.8131	1830	8.52254	8.88486	8.80273
40	0.313361	0.351384	0.499449	12.3681	0.0535409	0.994753	191.399	2712	12.3872	17.6232	17.3763
40	0.134535	0.14264	0.549525	11.8214	0.0457733	0.996102	113.308	2451	11.8275	13.5034	13.4434
40	0.145589	0.233855	0.578913	10.6899	0.0588525	0.996983	72.8306	2311	10.7196	14.4269	14.3647
40	0.350074	0.209284	0.504543	11.9652	0.057624	0.99682	108.01	2653	11.9945	17.763	17.5931
40	0.307632	0.299177	0.520549	12.5991	0.04918	0.994736	199.973	2720	12.61	16.7098	16.4742
40	0.116896	0.294529	0.542242	10.63	0.0625594	0.997572	61.6876	2380	10.6717	15.1854	15.1716
40	0.250166	0.141179	0.503832	7.74217	0.0568522	0.996527	29.8543	1678	7.7596	7.32902	7.26012
40	0.0779511	0.208073	0.563917	7.00542	0.0617256	0.997566	17.1413	1540	7.03095	6.52417	6.49431
40	0.351076	0.200455	1.13937	11.6764	0.0611614	0.997226	58.1169	1763	11.7168	17.9781	17.8637
40	0.304474	0.259355	0.614048	12.8808	0.0546086	0.996609	135.502	2691	12.9034	19.3964	19.2482
40	0.0738947	0.222065	0.518782	12.1498	0.0482387	0.995937	131.893	2576	12.159	15.1196	15.0099
40	0.347996	0.193159	0.541251	11.993	0.0527929	0.99473	150.601	2466	12.0099	16.2377	16.095
40	0.179834	0.313364	0.630782	10.0461	0.071001	0.998755	23.3185	2119	10.1223	15.5803	15.5561
40	0.124455	0.141739	0.669836	12.4791	0.0443659	0.9962	127.948	2462	12.4842	14.5951	14.4962
40	0.435788	0.217891	0.540666	11.9784	0.0571024	0.996559	113.398	2599	12.0061	17.6246	17.4605
40	0.120454	0.308262	0.546435	10.3682	0.0650798	0.997665	54.236	2313	10.4186	15.0659	15.0653
40	0.137627	0.119956	0.601149	10.3523	0.0575422	0.998113	38.8554	2169	10.3774	13.2182	13.1496
40	0.284717	0.217821	0.487818	11.5679	0.0574976	0.996687	99.6802	2558	11.5957	16.5237	16.4052
40	0.273881	0.195593	0.573471	11.6642	0.0592298	0.997136	83.9501	2470	11.6978	17.3437	17.2204
40	0.171779	0.223483	0.430665	10.9619	0.0547237	0.997083	77.4078	2490	10.9814	14.0664	13.9718
40	0.164685	0.16715	0.575975	10.3057	0.0615099	0.997532	57.126	2278	10.3425	14.0378	14.0015
40	0.188009	0.17282	0.533076	10.7583	0.0582229	0.99763	59.2042	2371	10.7862	14.4499	14.3816
41	0.248073	0.307048	0.524025	8.59289	0.0817825	0.99648	50.0426	2038	8.71697	13.4661	13.3158
41	0.245106	0.549792	0.539394	8.99084	0.0889303	0.998641	20.6267	2073	9.17335	16.0164	16.0265
41	0.379216	0.180364	0.957253	10.1681	0.082683	0.998445	35.4879	2329	10.3219	18.8818	18.8761
41	0.244164	0.322442	0.586437	9.15433	0.0839789	0.997261	47.9671	2157	9.30202	15.6442	15.5702
41	0.398324	0.445958	0.602055	9.74244	0.0835435	0.997715	45.1553	2209	9.89627	17.5535	17.5319
41	0.277523	0.324561	0.836299	9.28238	0.0872806	0.997161	51.6235	2145	9.45743	16.7103	16.7228
41	0.10062	0.667907	0.470876	9.49986	0.0846106	0.997401	47.7482	2235	9.65792	16.9421	16.9101
41	0.209159	0.376574	0.590072	9.06404	0.0867118	0.998244	28.3894	2106	9.23058	15.898	15.8275
41	0.406717	0.25658	0.790658	8.26539	0.0916107	0.997591	29.3589	1877	8.45344	14.0245	14.0119
41	0.179451	0.688949	0.39994	8.55966	0.0867541	0.996533	46.3173	2052	8.71724	14.1736	14.1228
41	0.109344	0.59138	0.475983	8.56117	0.0855941	0.997955	24.0918	1932	8.71047	13.9819	13.914
41	0.144564	0.6781	0.472111	9.01627	0.0896646	0.997623	36.68	2122	9.20523	16.2806	16.2691
41	0.0763244	0.661482	0.388471	8.46723	0.0844186	0.996255	49.4188	2043	8.6068	13.4099	13.3993
41	0.154473	0.398091	0.53657	9.29758	0.0836034	0.998594	24.2213	2162	9.44482	16.009	15.9803
41	0.0834702	0.719926	0.446428	9.76848	0.0839745	0.99587	87.3734	2358	9.92604	17.7576	17.7284
41	0.217569	0.573791	0.610161	8.67127	0.0874688	0.99584	57.76	1966	8.83619	14.6886	14.6291
41	0.313227	0.640261	0.48606	9.85632	0.0888207	0.998593	28.5337	2317	10.0554	19.2418	19.2335
41	0.184531	0.369848	0.531835	8.35986	0.0864015	0.997952	26.1489	1969	8.51127	13.4608	13.4091
41	0.204761	0.483529	0.641745	8.55451	0.089494	0.997889	26.9785	1912	8.73248	14.6283	14.6136
41	0.145275	0.447168	0.476825	9.00041	0.0839391	0.998102	30.1223	2140	9.14532	15.1213	15.0429
41	0.195745	0.829709	0.294812	9.53091	0.0908747	0.998528	19.5698	1608	9.74121	18.4079	18.4599
41	0.411633	0.923621	0.39702	9.66834	0.0967126	0.997654	28.5361	1540	9.9369	20.466	20.4066
41	0.199207	0.726914	0.302467	10.5857	0.0821493	0.998349	29.8762	1767	10.7415	20.3345	20.31
41	0.146194	0.496628	0.533567	8.52563	0.0822516	0.996768	42.875	1960	8.65175	13.2026	13.1926
41	0.107022	0.612425	0.497323	8.17012	0.0889073	0.996696	40.131	1950	8.3358	13.2282	13.2302
41	0.230395	0.448339	0.539	9.41504	0.0897778	0.99857	26.4355	2233	9.61332	17.7785	17.7656
41	0.133815	0.500309	0.559196	8.95851	0.0822997	0.997501	36.6117	2011	9.09136	14.6111	14.5759
41	0.234972	0.47847	0.43276	9.70748	0.0796863	0.99722	38.129	1566	9.83287	16.6248	16.5069
41	0.165491	0.542319	0.521507	9.91445	0.0797401	0.997712	45.606	2250	10.0429	17.2815	17.2313
41	0.108377	0.522644	0.547925	9.31495	0.0804408	0.995638	51.9783	1433	9.44028	15.3707	15.3601
42	0.389197	0.336016	0.507275	12.9004	0.0490524	0.993578	164.799	1837	12.9114	17.7515	17.2241
42	0.481486	0.43276	0.480048	15.0034	0.0436896	0.992804	295.87	2161	15.0087	21.206	20.6178
42	0.244237	0.319002	0.672104	13.9666	0.0571542	0.995927	131.476	1874	13.9991	23.9486	23.7612
42	0.457419	0.357859	0.549854	14.2326	0.0524239	0.995674	154.352	2023	14.2517	22.8942	22.4988
42	0.150128	0.177954	0.915913	12.6603	0.0516795	0.994976	116.281	1681	12.6758	17.7038	17.5337
42	0.0776972	0.110053	0.842677	13.6299	0.0484679	0.996397	104.687	1756	13.6406	19.095	18.9847
42	0.320613	0.194908	0.849232	12.1267	0.0650217	0.996858	63.1811	1601	12.1855	20.6606	20.5892
42	0.319277	0.216367	0.832514	12.6022	0.0569147	0.994977	110.763	1623	12.6307	19.4379	19.2584
42	0.499832	0.675777	0.925324	13.6363	0.0492356	0.993261	190.154	1808	13.6482	19.7531	19.3213
42	0.109758	0.36801	0.780009	12.4736	0.0509034	0.996053	80.2686	1556	12.4874	16.8625	16.7488
42	0.204405	0.310552	0.894667	13.5888	0.0582815	0.99547	130.359	1815	13.6243	23.1257	22.9697
42	0.274925	0.37979	0.658325	13.9253	0.0558775	0.994841	137.946	1767	13.9535	23.046	23.0558
42	0.253078	0.256608	0.544921	13.4022	0.0516359	0.995475	129.906	1881	13.4185	19.9283	19.6312
42	0.35045	0.202207	0.478615	14.4918	0.0497801	0.994277	213.688	2096	14.5055	22.4938	22.0778
42	0.390949	0.388797	0.542117	14.1712	0.0526789	0.994708	184.914	2009	14.1909	22.8016	22.4207
42	0.364278	0.129377	0.522445	17.0086	0.0404389	0.990726	478.342	2289	17.0118	24.8305	24.4327
42	0.31787	0.44804	0.553006	13.1798	0.0657304	0.994711	125.314	1782	13.2474	24.6006	24.6089
42	0.238558	0.130704	0.775243	13.843	0.0525301	0.996625	105.224	1803	13.8619	21.5016	21.3299
42	0.440639	0.636113	0.818651	14.5122	0.0439745	0.986257	448.414	1829	14.5177	20.2753	19.4224
42	0.253799	0.156043	0.794081	14.2269	0.0418498	0.992558	218.487	1729	14.2305	17.9205	17.7199
42	0.233886	0.149922	0.80795	13.304	0.0463474	0.99552	119.459	1695	13.3115	17.3952	17.2522
42	0.452613	0.409069	0.81549	14.7671	0.0501991	0.994202	210.735	1903	14.782	23.5007	23.1295
42	0.403324	0.305494	0.838239	14.7145	0.056784	0.994747	201.517	1962	14.7474	26.5234	26.1908
42	0.360547	0.206787	0.832941	13.787	0.0533008	0.992556	172.949	1639	13.8077	21.3263	21.4886
42	0.507339	0.391022	0.833367	15.7405	0.0450207	0.990376	395.681	1972	15.7476	24.0906	23.4218
42	0.280223	0.119018	1.22018	12.2093	0.0478241	0.997765	55.9483	1893	12.218	15.0692	15.0195
42	0.370449	0.176016	0.71323	12.5491	0.0596679	0.99585	96.4382	1677	12.5868	20.3413	20.091
42	0.182426	0.267308	0.640156	14.7465	0.0475019	0.992219	216.573	1785	14.7565	21.5787	21.7545
42	0.220074	0.313781	0.766411	12.5768	0.0648193	0.995325	101.534	1627	12.6367	22.0997	22.071
42	0.237532	0.228508	0.656545	13.8617	0.0474306	0.99562	125.44	1792	13.871	19.3737	19.1917
Sample size represnts the number of points scanned on the edge of a leaf.
RSS represent the residual sum of squares.
